# Supplementary material for: Artificial Intelligence in Bacterial Infections Control: A Scoping Review
Source: Antibiotics (Basel). 2025 Mar 2;14(3):256. doi: 10.3390/antibiotics14030256 (PMC11939793; doi:10.3390/antibiotics14030256)
Supplement: Supplementary file 1 [file antibiotics-14-00256-s001.zip]

Archive with 2 entries (2 files):
- Supplementary (S6).xlsx
- Suuplementary (S1-S5).pdf
