# Supplementary material for: Artificial Intelligence in Bacterial Infections Control: A Scoping Review
Source: Antibiotics (Basel). 2025 Mar 2;14(3):256. doi: 10.3390/antibiotics14030256 (PMC11939793; doi:10.3390/antibiotics14030256)
Supplement: Supplementary file 1 [file antibiotics-14-00256-s001.zip › Supplementary (S6).xlsx]

## Sheet: Extraction sheet
Extracted by	Comment	Double extrcated by	Title	DOI	Author’s name	Citation	abstract	Year of data collection	Year of publication	Country	Site description	Site type	Study design	Population size	Sampling	Population type	Gender	Age group	Mean age (SD), or Median (IQR)	Name of AI/Software	Purpose of AI/Software	Type of AI/Software	Description of AI	Indication of aim (summarized + keywords)	AI measure	AI measure description	Effect size	Indication of advantage (summarized + keywords)	Indication of limitation (summarized + keywords)	Effectiveness (as reported)	advantages	Conclusion
RS			Performance of a Machine Learning-Based Methicillin Resistance of <i>Staphylococcus aureus</i> Identification System Using MALDI-TOF MS and Comparison of the Accuracy according to SCC<i>mec</i> Types	10.3390/microorganisms10101903	Jeon K, 2022	Jeon K, Kim JM, Rho K, Jung SH, Park HS, Kim JS. Performance of a Machine Learning-Based Methicillin Resistance of Staphylococcus aureus Identification System Using MALDI-TOF MS and Comparison of the Accuracy according to SCCmec Types. Microorganisms. 2022;10(10).	The prompt presumptive identification of methicillin-resistant Staphylococcus aureus (MRSA) using matrix-assisted laser desorption ionization time-of-flight mass spectrometry (MALDI-TOF MS) can aid in early clinical management and infection control during routine bacterial identification procedures. This study applied a machine learning approach to MALDI-TOF peaks for the presumptive identificati…	2018	2022	Suwon, Korea	Kangdong Sacred Heart Hospital	Clinical	Factorial Experiments (FE), Mixed Methods (MM)	359	Convenience	N/A	N/A	N/A	N/A	AMRQuest software, v.2.1, ASTA (MALDI-TOF)	presumptive identification of MRSA	Machine Learning (ML)	MALDI-TOF analysis for peptide profiling-based identification was performed in positive linear mode using MicroIDSys (ASTA: Suwon, Korea). Analytical measurements of MALDI-TOF MS were conducted according to the manufacturer’s instructions	Machine learning to the presumptive identification of MRSA using MALDI-TOF spectra and evaluate the performance of machine learning models according to the SCCmec types of MRSA.	Mixed	accuracy, sensitivity, specificity, AUC, positive and negative likelihood ratios.	MRSA were classified by AMRQuest (v.2.1) model (Figure 1). For the classification of MRSA and MSSA, AMRQuest (v.2.1) showed 87.6% accuracy, 91.8% sensitivity (95% CI: 84.5–96.4) and 83.3% specificity (95% CI: 74.4–90.2). AMRQuest (v.2.1) also showed 0.876 (95% CI: 0.821–0.919) of AUC, 5.510 and 0.098 of positive and negative likelihood ratios, 0.0750 of Cohen’s Kappa Coefficient value, respective…	Great benefit in patient treatment and infection control, rapid and low-cost.	Not routinely used and limitation in the strains used in training.	N/A		The machine learning model of MALDI-TOF MS analysis in this study could be useful, The machine learning model of MALDI-TOF MS analysis in this study could be useful for the presumptive identification of MRSA and MSSA isolates. Good accuracy was shown for SCCmec types II and IVA, which are the dominant clonal types in Korean hospitals. The proportion of SCCmec type IV strains could affect the corr…
Mohannad		Jood	A Data-Driven Framework for Identifying Intensive Care Unit Admissions Colonized With Multidrug-Resistant Organisms	10.3389/fpubh.2022.853757	Çaǧlayan, Ç., 2022	Çaǧlayan, Ç., Barnes, S. L., Pineles, L. L., Harris, A. D., & Klein, E. Y. (2022). A Data-Driven Framework for Identifying Intensive Care Unit Admissions Colonized With Multidrug-Resistant Organisms. Frontiers in public health, 10, 853757. https://doi.org/10.3389/fpubh.2022.853757	Background: The rising prevalence of multi-drug resistant organisms (MDROs), such as Methicillin-resistant Staphylococcus aureus (MRSA), Vancomycin-resistant Enterococci (VRE), and Carbapenem-resistant Enterobacteriaceae (CRE), is an increasing concern in healthcare settings. Materials and Methods: Leveraging data from electronic healthcare records and a unique MDRO universal screening program, w…	2017, 2018	2022	Maryland, USA	University of Maryland Medical Center	Academic , Clinical	Empirical studies (ES)	3958	Convenience	ICU patients	N/A	N/A	N/A	Agency for Healthcare Research and Quality's Clinical Classifications Software ?	to further categorize the prior and current diagnoses that were present on admission	Machine Learning (ML)	We utilized three supervised machine learning (ML) algorithms to predict colonized patients upon ICU admission and to identify significant clinical and socio-demographic factors associated with the outcomes of interest: (1) logistic regression (LR) (71, 72), (2) random forest (RF) (73), and (3) extreme gradient boosting (XGBoost)	predict colonized patients upon ICU admission and to identify significant clinical and socio-demographic factors associated with the outcomes of interest	Diagnostic indices (sensitivity, specificity, PPV, NPV), Mixed , Training, validation, precision	Youden index, AUC, Sensitivity, Specificity, OR, FI	For VRE, the best performing model generated a Youden index of 0.46, achieved via the LR model. By comparison, the RF and XGBoost models generated Youden index values of 0.41 and 0.39, respectively. For CRE, the XGBoost algorithm generate the highest Youden index (0.50), followed by LR (0.45) and RF (0.42). The performance for MRSA was noticeably lower than the other outcomes, for which RF achiev…	An accurate and interpretable framework for predicting VRE, CRE, and MRSA colonization upon ICU admission	The machine learning algorithms we used in this study had additional limitations. Specifically, logistic regression models assume predictors to have a linear relationship with the log odds (i.e., the logit form) of the prediction variable and may have difficulty in capturing complex non-linear relations. Furthermore, in their standard forms, logistic regression models require minimal or no multic…	N/A		Timely detection of MDRO colonization, prevention of MDRO infections, and early implementation of counter-measures are of utmost importance to alleviate the harms and minimize the costs associated with MDROs at patient, hospital, and national levels. Following the advances in database management technologies, increased computational power of computers, and the availability of user-friendly softwa…
Mohannad		Jood	Clostridioides difficile infection surveillance in intensive care units and oncology wards using machine learning	10.1017/ice.2023.54	√ñtle≈ü, E. and Balczewski, E. A. and Keidan, M. and Oh, J. and Patel, A. and Young, V. B. and Rao, K. and Wiens, J.	Ötleş, E., Balczewski, E. A., Keidan, M., Oh, J., Patel, A., Young, V. B., Rao, K., & Wiens, J. (2023). Clostridioides difficile infection surveillance in intensive care units and oncology wards using machine learning. Infection control and hospital epidemiology, 44(11), 1776–1781. https://doi.org/10.1017/ice.2023.54	OBJECTIVE: Screening individuals admitted to the hospital for Clostridioides difficile presents opportunities to limit transmission and hospital-onset C. difficile infection (HO-CDI). However, detection from rectal swabs is resource intensive. In contrast, machine learning (ML) models may accurately assess patient risk without significant resource usage. In this study, we compared the effectivene…	2020	2023	Michigan, USA	University of Michigan Hospital	Academic , Clinical	Cohort (CS), Algorithm Development and Evaluation (ADE), Mixed Methods (MM)	1859	Convenience	ICU patients	Both	older Adults	61	N/A	To understand whether and how the populations identified by rectal swab surveillance and ML approaches differ	Machine Learning (ML)	Briefly, the ML model was an L2-regularized logistic regression model trained to stratify patients at risk of HO-CDI. The model takes as input data pertaining to patient demographics (sex, age, race), daily in-hospital locations (current unit), and daily clinical characteristics (vital signs, medications, number of prior hospitalizations, etc) and outputs a value between 0 and 1 that corresponds …	Does an ML approach have comparable performance in the early detection of HO-CDI when compared to rectal swab surveillance? And do both approaches identify the same populations? In answering these questions, we compared the populations identified by rectal swab surveillance versus a validated ML model identifying those at risk for HO-CDI among a population of intensive care unit (ICU) and oncolog…	Diagnostic indices (sensitivity, specificity, PPV, NPV), Precision- F1	We assessed binary classification performance in the form of confusion matrices, accuracy, specificity, positive predictive value (PPV), negative predictive value (NPV), and F1 score (the harmonic mean of precision and recall) to compare the 2 methods. We also examined the patient population identified by each “surveillance” approach	Holding sensitivity equal at 23.1% (95% CI, 10.3%–37.5%) to the swabs yielded a risk estimate threshold of 0.809 for the ML model. At this threshold, the model identified 235 admissions (11.5%) as high-risk, yielding accuracy of 87.5% (95% CI, 86.0%–88.9%), specificity of 88.7% (95% CI, 87.3%–90.0%), PPV of 3.8% (95% CI, 1.6%–6.4%), NPV of 98.3% (95% CI, 97.7%–98.9%), and F1 of 6.6% (95% CI, 2.8%…	our study motivates further investigation into the benefits of using EHR-based ML models for an accurate, low-cost, and resource-sparing estimate of HO-CDI risk	The high number of false-positive results in the ML model-based approach drove its relatively poor performance	N/A		With limited resources, an ML model identified the same number of HO-CDI admissions as swab-based surveillance, though it generated more false-positives. The patients identified by the ML model were not yet colonized with C. difficile. Additionally, the ML model identifies at-risk admissions before disease onset, providing opportunities for prevention.
Mohannad		Jood	An ensemble method for prediction of phage-based therapy against bacterial infections	10.3389/fmicb.2023.1148579	Aggarwal, S., 2023	Aggarwal, S., Dhall, A., Patiyal, S., Choudhury, S., Arora, A., & Raghava, G. P. S. (2023). An ensemble method for prediction of phage-based therapy against bacterial infections. Frontiers in microbiology, 14, 1148579. https://doi-org.qulib.idm.oclc.org/10.3389/fmicb.2023.1148579	Phage therapy is a viable alternative to antibiotics for treating microbial infections, particularly managing drug-resistant strains of bacteria. One of the major challenges in designing phage-based therapy is to identify the most appropriate potential phage candidate to treat bacterial infections. In this study, an attempt has been made to predict phage-host interactions with high accuracy to id…	N/A	2023	India	N/A	Unclear	Empirical studies (ES)	826 for training and 1201 for testing	Unclear	Unclear	N/A	N/A	N/A	PhageTB	to predict the phage-host interactions across five levels–Genus, Family, Order, Class, and Phylum	Machine Learning (ML)	we integrate alignment-based, alignment-free models. At first, we calculate predictions from BLASTPhage and assign host against phages where the e-value of alignment is within a threshold. Similarly, this process was repeated for remining phages using BLASTHost. Next, we compute predictions from the hybrid model for phages where final prediction score is above a threshold (See Equation 5). Finall…	In order to improve the prediction accuracy, without compromising the coverage we have used an ensembled approach, generating predictions using combinations of different models.	Training, validation, precision	Accuracy %	Our proposed ensembled model (BLASTPhage + BLASTHost + CRISPRPred + Hybrid Model) outperforms the existing approaches across all taxonomic levels, correctly predicting 61.6, 74.4, 80.5, 85.7, and 91.2%, respectively, for original test dataset (Supplementary Table S3) and 67.9, 80.6, 85.5, 90.0, and 93.5% for test dataset at Genus, Family, Order, Class and Phylum levels	We believe that PhageTB will prove to be an effective tool in finding specific hosts for the phages which can be potentially helpful in the development of phage therapy by facilitating as a useful filter to narrow down target phages and hosts, ecology research, viral metagenomics analysis, and human gut microbiocenosis research among others.	Due to the limitation in the available datasets we have not considered phage-host receptors and prophages for developing the prediction models. Moreover, we were not able to discriminate interacting and bacterial resistant strains	N/A		N/A
Mohannad		Jood	Using Machine Learning Techniques and National Tuberculosis Surveillance Data to Predict Excess Growth in Genotyped Tuberculosis Clusters	10.1093/aje/kwac117	Althomsons, S. P. and Winglee, K. and Heilig, C. M. and Talarico, S. and Silk, B. and Wortham, J. and Hill, A. N. and Navin, T. R.	Sandy P Althomsons, Kathryn Winglee, Charles M Heilig, Sarah Talarico, Benjamin Silk, Jonathan Wortham, Andrew N Hill, Thomas R Navin, Using Machine Learning Techniques and National Tuberculosis Surveillance Data to Predict Excess Growth in Genotyped Tuberculosis Clusters, American Journal of Epidemiology, Volume 191, Issue 11, November 2022, Pages 1936–1943, https://doi.org/10.1093/aje/kwac117	The early identification of clusters of persons with tuberculosis (TB) that will grow to become outbreaks creates an opportunity for intervention in preventing future TB cases. We used surveillance data (2009-2018) from the United States, statistically derived definitions of unexpected growth, and machine-learning techniques to predict which clusters of genotype-matched TB cases are most likely t…	2009-2018	2022	USA	US National Tuberculosis Surveillance System (NTSS) and the National Tuberculosis Genotyping Service data sets	Other	Empirical studies (ES)	332 for testing and training, 45 for validation	Other	Other	N/A	N/A	N/A	?negative binomial hurdle (NBH) model	identifies unexpected growth	Machine Learning (ML)	Our algorithm is designed to predict which clusters will have excess growth within a 4-quarter follow-up period after unexpected growth is identified.	We sought to determine whether patient surveillance data and cluster characteristics could be systematically used to predict additional cluster growth, thus prioritizing clusters that are likely to grow for public health intervention. Here we present an analytical framework using the combination of TB surveillance data, previously developed statistical methods, and ML techniques to predict which …	Training & validation , Diagnostic indices (sensitivity, specificity, PPV, NPV)	Youden index, AUC, Sensitivity, Specificity, PPV, NPV, Accuracy	Among the 144 ML models trained on the test data set, 62 had a sensitivity (i.e., recall) greater than 0.25. The 5 ML models with the highest Youden index are listed in Table 3 (all 62 are in Web Table 1). The prediction model with the highest Youden Index (0.165) also had the highest accuracy value (0.608). Since the mean sensitivity was 0.398, many clusters with excess growth were misclassified…	Cluster characteristics were more important than patient characteristics in our model. By considering an entire cluster, not only an individual patient, efforts to interrupt transmission may be more effective.	transmission chain a pediatric case belongs. Additionally, our results do not include whole-genome sequencing, which we expect to lead to overall smaller, more specific clusters. We propose applying these methods to update the prediction algorithm based on clusters defined using whole-genome sequencing data when they become available	N/A		While it may be difficult to predict outbreaks based on characteristics of cases from surveillance data, an early response to unexpected growth of clusters can prevent the continuing transmission of TB. Data systems can aid in prioritizing clusters, but there is no substitute for on-the- ground responses to identify TB cases and contacts of cases to prevent further transmission. We have shown how…
Mohannad	?Out of scope - keep MT growth prediction	Jood	Predicting mycobacterium tuberculosis complex clades using knowledge-based bayesian networks	10.1155/2014/398484	Aminian, M. and Couvin, D. and Shabbeer, A. and Hadley, K. and V and enberg, S. and Rastogi, N. and Bennett, K. P.	Aminian, M., Couvin, D., Shabbeer, A., Hadley, K., Vandenberg, S., Rastogi, N., & Bennett, K. P. (2014). Predicting Mycobacterium tuberculosis complex clades using knowledge-based Bayesian networks. BioMed research international, 2014, 398484. https://doi.org/10.1155/2014/398484	We develop a novel approach for incorporating expert rules into Bayesian networks for classification of Mycobacterium tuberculosis complex (MTBC) clades. The proposed knowledge-based Bayesian network (KBBN) treats sets of expert rules as prior distributions on the classes. Unlike prior knowledge-based support vector machine approaches which require rules expressed as polyhedral sets, KBBN directl…	N/A	2014	USA	N/A	Unclear	Controlled Experiments (CE)	N/A	Unclear	Unclear	Unclear	N/A	N/A	the knowledge-based Bayesian network (KBBN)	The overall goal of this paper is to construct a model for predicting clades based on spoligotypes as determined by SITVIT using published rules from SPOLDB4 and other sources and to make this model available via the World Wide Web.	Machine Learning (ML) & Deep Learning (DL)	This paper presents a hierarchical probabilistic graphical model, the knowledge-based Bayesian network (KBBN), that encodes rules of thumb and large training databases to classify data into given classes. Expert knowledge is modeled in the top level of variables in the BN representing the rules.	The overall goal of this paper is to construct a model for predicting clades based on spoligotypes as determined by SITVIT using published rules from SPOLDB4 and other sources and to make this model available via the World Wide Web.	Unclear	F value	KBBN has a great appeal over alternative knowledge-based approaches such as knowledge-based SVM (KBSVM) and knowledge-based neural networks	allows the existing rules of thumb to be incorporated with no modification resulting in improved classification over the predictions made with the rules or Bayesian networks alone. Also, unlike visual rules, the flexibility offered by the KBBN enables it to handle these common problems with the following rules of thumb.	N/A	N/A		We have developed an effective classifier to predict SITVIT MTBC clades with high accuracy. The result is a publicly available web-based tool for SITVIT clade classification to support TB control and research efforts available for use at TB-INSIGHT (http://tbinsight.cs.rpi.edu/run_tb_lineage.html) and later on SITVIT2. We established that the clade estimates are robust by performing two out-of-sa…
Mohannad		Jood	Extending outbreak investigation with machine learning and graph theory: Benefits of new tools with application to a nosocomial outbreak of a multidrug-resistant organism	10.1017/ice.2022.66	Atkinson, A. and Ellenberger, B. and Piezzi, V. and Kaspar, T. and Salazar-Vizcaya, L. and Endrich, O. and Leichtle, A. B. and Marschall, J.	Atkinson, A., Ellenberger, B., Piezzi, V., Kaspar, T., Salazar-Vizcaya, L., Endrich, O., Leichtle, A. B., & Marschall, J. (2023). Extending outbreak investigation with machine learning and graph theory: Benefits of new tools with application to a nosocomial outbreak of a multidrug-resistant organism. Infection control and hospital epidemiology, 44(2), 246–252. https://doi-org.qulib.idm.oclc.org/1…	Objective: From January 1, 2018, until July 31, 2020, our hospital network experienced an outbreak of vancomycin-resistant enterococci (VRE). The goal of our study was to improve existing processes by applying machine-learning and graph-theoretical methods to a nosocomial outbreak investigation. Methods: We assembled medical records generated during the first 2 years of the outbreak period (Janua…	2018-2020	2023	Bern, Switzerland	N/A	Clinical	Case Control (CC), Empirical studies (ES), Mixed Methods (MM)	560 VRE patients, 86,684 controls	Convenience	Outbreak patients	Both	Older adults	VRE positive median age 73, negative 58	N/A	N/A	Machine Learning (ML)	machine-learning “decision tree” approach was used to identify a VRE positive individual. In decision-tree learning, a tree-like model of decisions and subsequent outcomes is chosen, which models the path from observations to conclusions. The branches of the tree represent criteria on the observations (eg, age <30 years), and the leaves represent the class labels (eg, those colonized or infected).	We compared the current gold standard “proximity-based screening” and therefore nonprioritized approach, with the new prioritized list for screening patients derived from the network graph method.	Validation	Percentage, aOR	the screening efficiency was estimated to result in 40.0% fewer screenings compared to the current gold standard (95% CI, 17.3–54.6). With the new screening approach, we identified 102 (95% CI, 66–138) positive patients who were missed from the proximity based screening process and who had an equal or higher centrality as the lowest-ranked positive patient.	our incomplete picture provides additional valuable insights regarding specific known interactions with VRE-positive patients in the greater network displayed in our research.	Although the network-graph method was generally successful, the lack of a fully integrated data warehouse was a considerable barrier to the speed of implementation.. Our study was monocentric, and it could have been improved by validating against data from another hospital	N/A		we implemented a new approach to reduce unnecessary screening. The method provides the basis for a smart contact-tracing system for the next outbreak, independent of pathogen, and potentially also for data-driven outbreak monitoring. We calculated the benefits of the new method compared to the existing contact tracing. The differential can be understood as an “added value” in terms of the yield o…
Mohannad	?Out of scope- keep MT isolates classification	Jood	Genomics and machine learning for taxonomy consensus: The mycobacterium tuberculosis complex paradigm	10.1371/journal.pone.0130912	Az√©, J. and Sola, C. and Zhang, J. and Lafosse-Marin, F. and Yasmin, M. and Siddiqui, R. and Kremer, K. and Van Soolingen, D. and Refr√©gier, G.	Azé, J., Sola, C., Zhang, J., Lafosse-Marin, F., Yasmin, M., Siddiqui, R., Kremer, K., van Soolingen, D., & Refrégier, G. (2015). Genomics and Machine Learning for Taxonomy Consensus: The Mycobacterium tuberculosis Complex Paradigm. PloS one, 10(7), e0130912. https://doi-org.qulib.idm.oclc.org/10.1371/journal.pone.0130912	Infra-species taxonomy is a prerequisite to compare features such as virulence in different pathogen lineages. Mycobacterium tuberculosis complex taxonomy has rapidly evolved in the last 20 years through intensive clinical isolation, advances in sequencing and in the description of fast-evolving loci (CRISPR and MIRU-VNTR). On-line tools to describe new isolates have been set up based on known di…	2004-2008	2015	Netherlands, Pakistan	National Reference Center of Netherlands, 225 isolates were from diverse hospitals in Pakistan (Faisalabad n = 6; Islamabad National Reference Center n = 109; Karachi n = 29; Lahore n = 21; Rawalpindi n = 60)	Other	Factorial Experiments (FE), Algorithm Development and Evaluation (ADE)	(n = 3,454) were from the National Reference Center of Netherlands, also committed in worldwide quality control studies. 225 isolates were from diverse hospitals in Pakistan	Convenience	Other	N/A	N/A	N/A	?Weka	Weka was used to train a classifier using different Machine learning algorithms and a Vote procedure. Machine algorithms handle characteristics such as genotype patterns at different loci, and a selected feature to be predicted	Machine Learning (ML)	Unclear	Unclear	Training & validation	Unclear	Unclear	Unclear	A limitation to our tool is that it was built exclusively on widespread human M. tuberculosis lineages, excluding animal sublineages such as M. caprae, M. microtii, M. pinnipedii, as well as M. canettii and the recently described Lineage7 isolates	N/A	N/A	We developed an approach making use of standard typing data for human M. tuberculosis isolates to infer a consensual taxonomy concordant with most up-to-date data on Whole Genome Sequencing diversity. We believe that this tool will not only increase the understanding of clinical and epidemiological experts about the tuberculosis worldwide diversity, but it will also help them build refined knowle…
Mohannad		Jood	CalcAMP: A New Machine Learning Model for the Accurate Prediction of Antimicrobial Activity of Peptides	10.3390/antibiotics12040725	Bournez, C. and Riool, M. and de Boer, L. and Cordfunke, R. A. and de Best, L. and van Leeuwen, R. and Drijfhout, J. W. and Zaat, S. A. J. and van Westen, G. J. P.	Bournez, C., Riool, M., de Boer, L., Cordfunke, R. A., de Best, L., van Leeuwen, R., Drijfhout, J. W., Zaat, S. A. J., & van Westen, G. J. P. (2023). CalcAMP: A New Machine Learning Model for the Accurate Prediction of Antimicrobial Activity of Peptides. Antibiotics (Basel, Switzerland), 12(4), 725. https://doi-org.qulib.idm.oclc.org/10.3390/antibiotics12040725	To combat infection by microorganisms host organisms possess a primary arsenal via the innate immune system. Among them are defense peptides with the ability to target a wide range of pathogenic organisms, including bacteria, viruses, parasites, and fungi. Here, we present the development of a novel machine learning model capable of predicting the activity of antimicrobial peptides (AMPs), CalcAM…	N/A	2023	N/A	N/A	Unclear	Algorithm Development and Evaluation (ADE), Factorial Experiments (FE), Mixed Methods (MM)	N/A	Unclear	N/A	N/A	N/A	N/A	?CalcAMP, CD-HIT	To build training data sets and in order to avoid redundancy, the software CD-HIT [61] was used with a cutoff of 95% to remove highly similar sequences for both AMPs and Non-AMPs distinctly before aggregating them	Machine Learning (ML)	The comparison of different ML algorithms to develop a classification model between AMP and non-AMP were made using the package PyCaret 2.3.6. PyCaret is an open-source, low-code library allowing users to quickly compare several different ML algorithms. The algorithms included were Random Forest (RF), Extra Trees (ET), Extreme Gradient Boosting (xgboost), Light Gradient Boosting Machine (lightgbm…	N/A	Training, validation, precision	Accuracy (Acc), Sensitivity (Sen), Specificity (Spe), area under the ROC curve (AUC), and Matthew’s correlation coefficient (MCC)	They achieved their prediction with a mean accuracy of 80% compared to 73% for k-nearest neighbors, for example. Therefore, the decision was made to build and tune a model for each top five tested algorithms in each category: Catboost [45], LightGBM [46], XGBoost [47], Random Forest, and Extra Trees [48]. CalcAMP outperformed existing AMP classifiers and was also able to correctly classify Non-AM…	N/A	The main limitation of the models comes from the input data gathered from different sources that present quite high heterogeneity. Moreover, it can be difficult to classify a peptide as a generic AMP since there is no clear experimental test to define it. Indeed, several factors can influence the outcome, such as the bacterial strain tested, the growth medium, and the type of activity measured. S…	N/A		N/A
Mohannad		Jood	Automated categorization of methicillin-resistant Staphylococcus aureus clinical isolates into different clonal complexes by MALDI-TOF mass spectrometry	10.1016/j.cmi.2015.10.009	Camoez, M. and Sierra, J. M. and Dominguez, M. A. and Ferrer-Navarro, M. and Vila, J. and Roca, I.	Camoez, M., Sierra, J. M., Dominguez, M. A., Ferrer-Navarro, M., Vila, J., & Roca, I. (2016). Automated categorization of methicillin-resistant Staphylococcus aureus clinical isolates into different clonal complexes by MALDI-TOF mass spectrometry. Clinical microbiology and infection : the official publication of the European Society of Clinical Microbiology and Infectious Diseases, 22(2), 161.e1–…	Early identification of methicillin-resistant Staphylococcus aureus (MRSA) dominant clones involved in infection and initiation of adequate infection control measures are essential to limit MRSA spread and understand MRSA population dynamics. In this study we evaluated the use of matrix-assisted laser desorption ionization time-of-flight mass spectrometry (MALDI-TOF/MS) for the automated discrimi…	1990 to 2009	2016	Barcelona, Spain	Hospital Universitari de Bellvitge	Clinical , Academic	Factorial Experiments (FE), Algorithm Development and Evaluation (ADE)	95	Unclear	N/A	N/A	N/A	N/A	Flexcontrol software, CLINPROTOOLS software	to discriminate the major MRSA clonal lineages identified in our hospital.	Machine Learning (ML)	MALDI-TOF/MS was conducted on a Microflex LT (Bruker Daltonik GmbH, Bremen, Germany) benchtop instrument controlled by the FLEXCONTROL software (version 3.0; Bruker Daltonics). Spectra were acquired in linear positive mode at a laser frequency of 20 Hz using the MALDI BIOTYPER (version 2.0; Bruker Daltonics) pre-processing standard method and the BIOTYPER main spectrum (MSP) identification standa…	In this study, we have evaluated for the first time a strategy that relies on a robust statistical analysis and the automated use of MALDI-TOF/MS to discriminate the major MRSA clonal lineages identified in our hospital. The CLINPROTOOLS statistical software was applied to generate and validate a pattern recognition SNN model that allowed the classification of MRSA epidemic clones predominant in …	Diagnostic indices (sensitivity, specificity, PPV, NPV)	PPV	Spectra from all 46 isolates of the validation set were then analysed with the MALDI BIOTYPER software against a local database that contained the subtyping MSPs. The best subtyping MSP match was recorded for each spectrum and, with the exception of three spectra from two CC5 isolates that were identified as either CC22 or CC398 (logscore values _x0001_2.4), all spectra were correctly classified …	N/A	However, this strategy had several limitations that made it difficult to implement in routine analysis, such as: no clear criteria for peak selection, tedious binary conversion and the requirement to generate hierarchical clusters for CC designa- tion. More recently, Josten et al. evaluated the use of MALDI- TOF/MS to differentiate six S. aureus CCs (CC5, CC22, CC8, CC45, CC30 and CC1) by correla…	N/A		In conclusion, we find this novel automated MALDI-TOF/MS approach to be a promising, powerful and reliable tool for S. aureus typing.
Mohannad		Jood	Mathematical modelling of vancomycin-resistant enterococci transmission during passive surveillance and active surveillance with contact isolation highlights the need to identify and address the source of acquisition	10.1186/s12879-018-3388-y	Cheah, A. L. Y. and Cheng, A. C. and Spelman, D. and Nation, R. L. and Kong, D. C. M. and McBryde, E. S.	Cheah, A. L. Y., Cheng, A. C., Spelman, D., Nation, R. L., Kong, D. C. M., & McBryde, E. S. (2018). Mathematical modelling of vancomycin-resistant enterococci transmission during passive surveillance and active surveillance with contact isolation highlights the need to identify and address the source of acquisition. BMC infectious diseases, 18(1), 511. https://doi-org.qulib.idm.oclc.org/10.1186/s…	Background: Clinical studies and mathematical simulation suggest that active surveillance with contact isolation is associated with reduced vancomycin-resistant enterococci (VRE) prevalence compared to passive surveillance. Models using pre- and post-intervention data that account for the imperfect observation and serial dependence of VRE transmission events can better estimate the effectiveness …	2009-2010	2018	Melbourne, Victoria, Australia	The Alfred	Clinical , Academic	Empirical studies (ES), Algorithm Development and Evaluation (ADE)	N/A	Unclear	N/A	N/A	N/A	N/A	N/A	N/A	Machine Learning (ML)	A mathematical model (Fig. 2) characterising VRE transmission in the aforementioned strategies was developed to fit the observed surveillance data. This enabled quantification of the effect of active surveillance with or without non-rinse chlorhexidine skin cleansing strategies on VRE transmission. Our model was a modification of the Kermack- McKendrick susceptible-infectious-removed (SIR) model …	to assess the pre- and post-intervention surveillance data to quantify the impact of contact isolation on VRE transmission in the ward. However due to the low VRE transmission observed throughout the study period, we were unable to assess the effectiveness of contact isolation. Our model estimated that VRE transmission was reduced in patients who were contact isolated compared with those in the o…	Unclear	Unclear	Unclear	N/A	N/A	N/A		This study found that patients who were contact isolated did not have a significant reduction in VRE transmission rate compared to those who were not contact isolated and that most acquisition was not from cross transmission of VRE in our setting. These findings highlight the importance of identifying and addressing the source of VRE acquisition in the implementation of measures to prevent VRE ac…
Ahmad		Humam	Use of artificial intelligence in the design of small peptide antibiotics effective against a broad spectrum of highly antibiotic-resistant superbugs	10.1021/cb800240j	Cherkasov, A. and Hilpert, K. and Jenssen, H. and Fjell, C. D. and Waldbrook, M. and Mullaly, S. C. and Volkmer, R. and Hancock, R. E. W.	Cherkasov A, Hilpert K, Jenssen H, Fjell CD, Waldbrook M, Mullaly SC, Volkmer R, Hancock RE. Use of artificial intelligence in the design of small peptide antibiotics effective against a broad spectrum of highly antibiotic-resistant superbugs. ACS Chem Biol. 2009 Jan 16;4(1):65-74. doi: 10.1021/cb800240j. PMID: 19055425.	Increased multiple antibiotic resistance in the face of declining antibiotic discovery is one of society's most pressing health issues. Antimicrobial peptides represent a promising new class of antibiotics. Here we ask whether it is possible to make small broad spectrum peptides employing minimal assumptions, by capitalizing on accumulating chemical biology information. Using peptide array techno…	N/A	2009	N/A	N/A	Research	Experimental (EX)	N/A	Unclear	N/A	N/A	Middle-aged adult	N/A	quantitative structure-activity relationship (QSAR) modeling	Design of small peptide antibiotics to treat superbugs	Convolutional Neural Networks (CNNs)	Model predicting antibacterial activity of small peptides	To asses the antibacterial, physical, and harmful properties of variety of small peptide antibiotics	Not mentioned	N/A	None	To combat superbugs (MDRO)	N/A	Effective		N/A
Ahmad		Humam	Arden Syntax MLM Building Blocks for Microbiological Concepts and Their Application in Infection Surveillance	10.3233/978-1-61499-759-7-16	de Bruin, J. S. and Koller, W. and Zeckl, J. and Blacky, A. and Rappelsberger, A. and Adlassnig, K. P.	de Bruin JS, Koller W, Zeckl J, Blacky A, Rappelsberger A, Adlassnig KP. Arden Syntax MLM Building Blocks for Microbiological Concepts and Their Application in Infection Surveillance. Stud Health Technol Inform. 2017;236:16-23. PMID: 28508774.	BACKGROUND: The diagnosis - and hence definitions - of healthcare-associated infections (HAIs) rely on microbiological laboratory test results in specific constellations. OBJECTIVES: To construct a library that provides interoperable building blocks for the analysis of microbiological laboratory test results. METHODS: We used Java for preprocessing raw microbiological laboratory test results and …	2013	2017	Austria	Vienna general hospital	Clinical	Cohort (CS)	563	Convenience	ICU patients	Both	N/A	59	Java and Arden Syntax	to synthesize a library that provides queries regarding microbiological sampling, theses queries can be used to ideitfy points of focus in infection corntrol.	Machine Learning (ML)	Java-based query identification system to identify recurrent queries within samples	To test the library and assess how frequent implemented queries were performed	Others	N/A	Our goal was to create a standardized library for the analysis of microbiological laboratory test results.	N/A	N/A	N/A		In summary, our knowledge-based program library represents a promising tool for enhancing electronic infection surveillance, contributing to more effective infection control in healthcare settings
Ahmad		Humam	Characterising the transmission dynamics of Acinetobacter baumannii in intensive care units using hidden markov models	10.1371/journal.pone.0132037	Doan, T. N. and Kong, D. C. M. and Marshall, C. and Kirkpatrick, C. M. J. and McBryde, E. S.	Doan TN, Kong DC, Marshall C, Kirkpatrick CM, McBryde ES. Characterising the Transmission Dynamics of Acinetobacter baumannii in Intensive Care Units Using Hidden Markov Models. PLoS One. 2015 Jul 1;10(7):e0132037. doi: 10.1371/journal.pone.0132037. PMID: 26131722; PMCID: PMC4489495.	Little is known about the transmission dynamics of Acinetobacter baumannii in hospitals, despite such information being critical for designing effective infection control measures. In the absence of comprehensive epidemiological data, mathematical modelling is an attractive approach to understanding transmission process. The statistical challenge in estimating transmission parameters from infecti…	2000-2004	2015	Australia	3 Hospitals in Melbourne, Victoria	Clinical	Cohort (CS)	69	Convenience	ICU patients	Unclear	N/A	N/A	Hidden Markov Models	characterise the transmission dynamics of A. baumannii using mathematical modelling	Machine Learning (ML)	Hidden markov model-based identification system of A. baumannii routes of transmission and dynamics	characterise the transmission dynamics of A. baumannii using mathematical modelling even in sparse settings to help prevent the spread of the infection	Unclear	N/A	None	The transmission parameters estimated in our study will be useful for simulation studies that require such information, for example studies considering the impact of infection control measures.	There was lack of data on various aspects of the transmission dynamics of the pathogen. Limited information is available on the probability of being known to be colonised given that a patient is actually colonised	Effective		In conclusion, our study exemplifies how mathematical modeling, when integrated with AI methodologies like hidden Markov models, can elucidate the transmission dynamics of A. baumannii in hospitals. The results emphasize the critical role of cross-transmission and suggest that AI-driven infection control strategies targeting this route could significantly mitigate the spread of A. baumannii in IC…
Ahmad		Humam	Machine learning models for prediction of invasion Klebsiella pneumoniae liver abscess syndrome in diabetes mellitus: a singled centered retrospective study	10.1186/s12879-023-08235-7	Feng, C. and Di, J. and Jiang, S. and Li, X. and Hua, F.	Feng, C., Di, J., Jiang, S., Li, X., & Hua, F. (2023). Machine learning models for prediction of invasion Klebsiella pneumoniae liver abscess syndrome in diabetes mellitus: a singled centered retrospective study. BMC infectious diseases, 23(1), 284. https://doi.org/10.1186/s12879-023-08235-7	Objective: This study aimed to develop and validate a machine learning algorithm-based model for predicting invasive Klebsiella pneumoniae liver abscess syndrome(IKPLAS) in diabetes mellitus and compare the performance of different models. Methods: The clinical signs and data on the admission of 213 diabetic patients with Klebsiella pneumoniae liver abscesses were collected as variables. The opti…	2015-2021	2023	China	First People’s Hospital	Clinical	Cohort (CS)	213	Convenience	Other	Both	older Adults	61.5	EmpowerStats software and Python 3.9	predicting invasive Klebsiella pneumoniae liver abscess syndrome(IKPLAS) in diabetes mellitus and to compare multiple ML approaches	Machine Learning (ML)	Artificial Neural Network, Support Vector Machine, Logistic Regression, Random Forest, K-Nearest Neighbor, Decision Tree, and XGBoost	predicting invasive Klebsiella pneumoniae liver abscess syndrome(IKPLAS) in diabetes mellitus	Mixed	ROC curve, sensitivity (recall), specificity, accuracy, precision, F1-score, Average Precision, calibration curve, and DCA curve	AUC (0.969), F1-Score(0.737), Sensitivity(0.875), Spec(0.929), Precision(0.636) and AP(0.890) of the SVM model	N/A	for machine learning, the sample size of this study is insufcient.	Effective		In this study, we established and compared seven models to compare the performance of predicting the progression of diabetes with Klebsiella pneumoniae to IKPLAS and found that the SVM model had the highest overall predictive power. We also found that SOFA score, platelets, hemoglobin, and D-dimer signifcantly afected the model’s predictions.
Ahmad		Humam	Prediction models for carbapenem-resistant Enterobacterales carriage at liver transplantation: A multicenter retrospective study	10.1111/tid.13920	Freire, M. P. and Rinaldi, M. and Terrabuio, D. R. B. and Furtado, M. and Pasquini, Z. and Bartoletti, M. and de Oliveira, T. A. and Nunes, N. N. and Lemos, G. T. and Maccaro, A. and Siniscalchi, A. and Laici, C. and Cescon, M. and D¬¥albuquerque, L. A. C. and Morelli, M. C. and Song, A. T. W. and Abdala, E. and Viale, P. and Filho, A. D. P. C. and Giannella, M.	Freire, M. P., Rinaldi, M., Terrabuio, D. R. B., Furtado, M., Pasquini, Z., Bartoletti, M., de Oliveira, T. A., Nunes, N. N., Lemos, G. T., Maccaro, A., Siniscalchi, A., Laici, C., Cescon, M., D Albuquerque, L. A. C., Morelli, M. C., Song, A. T. W., Abdala, E., Viale, P., Filho, A. D. P. C., & Giannella, M. (2022). Prediction models for carbapenem-resistant Enterobacterales carriage at liver tran…	Background: Carbapenem-resistant Enterobacterales (CRE) colonisation at liver transplantation (LT) increases the risk of CRE infection after LT, which impacts on recipients‚Äô survival. Colonization status usually becomes evident only near LT. Thus, predictive models can be useful to guide antibiotic prophylaxis in endemic centres. Aims: This study aimed to identify risk factors for CRE colonisat…	2010-2019	2022	Brazil and Italy	University hospitals	Clinical	Cohort (CS)	1544	Convenience	Patient underwent procedure	Both	Middle-aged adult	54	R software	Prediction of carbapenem-resistant Enterobacteralescarriage in liver transplantation patients	Machine Learning (ML)	Catboost Classifier, Extra Trees Classifier, GradientBoosting Classifier, K Nearest Neighbour, Light Gradient Boosting, and Random Forest	The aims of this study are to analyze the risk factors for CREcolonization pre-LT and propose a risk score for pre-LT CRE coloniza-tion considering clinical and epidemiological information that can beapplied immediately before LT.	Mixed	AUC (95% CI) Sensibility Specificity PPV NPV F1	AUC (0.79 (0.72–0.87)) Sensibility (0.51) Specificity (0.86) PPV(0.23) NPV(0.96) F1 (0.32)	where the most important parame-ters are the sensitivity and NPV, in centres with low CRE prevalencethe score accuracy may be compromised, and prevention strategiesbased on surveillance culture could be more cost-effective	Low PPV, other limitations of our studyare its retrospective design and the methodology of CRE identifica-tion itself since no molecular method was used in addition to selectivesurveillance culture.	Effective		In conclusion, antibiotic use and liver dysfunction are the primarydeterminants for CRE colonisation at LT. Using machine learning algo-rithms, we developed prediction models for CRE colonization with highpredictive performance, that are pragmatic for practical use to try tooptimize measures to reduce the impact of CRE infection in the settingof LT.
Ahmad		Humam	Predicting probability of perirectal colonization with carbapenem-resistant Enterobacteriaceae (CRE) and other carbapenem-resistant organisms (CROs) at hospital unit admission	10.1017/ice.2019.42	Goodman, K. E. and Simner, P. J. and Klein, E. Y. and Kazmi, A. Q. and Gadala, A. and Toerper, M. F. and Levin, S. and Tamma, P. D. and Rock, C. and Cosgrove, S. E. and Maragakis, L. L. and Milstone, A. M.	Goodman KE, Simner PJ, Klein EY, Kazmi AQ, Gadala A, Toerper MF, Levin S, Tamma PD, Rock C, Cosgrove SE, Maragakis LL, Milstone AM; CDC Prevention Epicenters Program. Predicting probability of perirectal colonization with carbapenem-resistant Enterobacteriaceae (CRE) and other carbapenem-resistant organisms (CROs) at hospital unit admission. Infect Control Hosp Epidemiol. 2019 May;40(5):541-550. …	Targeted screening for carbapenem-resistant organisms (CROs), including carbapenem-resistant Enterobacteriaceae (CRE) and carbapenemase-producing organisms (CPOs), remains limited; recent data suggest that existing policies miss many carriers.Objective: Our objective was to measure the prevalence of CRO and CPO perirectal colonization at hospital unit admission and to use machine learning methods…	2019-2017	2019	USA	The Johns Hopkins Hospital	Clinical	Cohort (CS)	2878	Convenience	Other	Both	Middle-aged adult	55	R software, rpart (Recursive Partitioning and Regression Trees) package, version 4.1–13	predict probability of CRO and/or CPO carriage.	Machine Learning (ML)	Decision tree models	Our objective was to measure the prevalence of CRO and CPO perirectal colonization at hospital unit admission, and to develop machine learning-derived decision trees to predict patients’ probability of organism carriage.	Diagnostic indices (sensitivity, specificity, PPV, NPV)	area-under-the-curve (C-Statistic) sensitivity and specificity, positive and negative predictive values	The tree had an area-under-the-curve (C-Statistic) of 0.57, which was unchanged in cross-validation. Its sensitivity and specificity were 9.8% and 99.9%, respectively, and its positive and negative predictive values were 87.5% and 93.1%, respectively.	he study's identification of patients co-colonized with VRE during routine admission screening suggests that existing screening policies may have additional, unrecognized benefits, highlighting the potential for AI algorithms to uncover hidden patterns and insights in complex healthcare data.	The study's reliance on single-center data may limit the generalizability of its findings to other hospital settings or populations with different risk profiles, emphasizing the need for AI models trained on diverse datasets to improve generalizability. models poorly predicted colonization status, likely due to significant host and organism heterogeneity.	Not Effective		Despite the challenges posed by genomic diversity and incomplete EMR data, the study's results offer actionable information for infection control programs, demonstrating the potential of AI-driven approaches to enhance surveillance and improve patient outcomes in high-risk inpatient populations.
Ahmad		Humam	Detection of Patients at Risk of Enterobacteriaceae Infection Using Graph Neural Networks: a Retrospective Study	10.1101/2023.06.01.23290386	Gouareb, R. and Bornet, A. and Proios, D. and Pereira, S. G. and Teodoro, D.	Gouareb R, Bornet A, Proios D, Pereira SG, Teodoro D. Detection of Patients at Risk of Multidrug-Resistant Enterobacteriaceae Infection Using Graph Neural Networks: A Retrospective Study. Health Data Sci. 2023 Nov 20;3:0099. doi: 10.34133/hds.0099. PMID: 38487204; PMCID: PMC10904075.	While Enterobacteriaceae bacteria are commonly found in healthy human gut, their colonisation of other body parts can potentially evolve into serious infections and health threats. We aim to design a graph-based machine learning model to assess risks of inpatient colonisation by multi-drug resistant (MDR) Enterobacteriaceae. The colonisation prediction problem was defined as a binary classificati…	2001-2012	2023	USA	Beth Israel Deaconess Medical Center, Massachusetts	Clinical	Cohort (CS)	273316	Convenience	ICU patients	Both	Middle-aged adult	59.7	N/A	to learn colonization patterns from the patient network enriched with clinical and spatiotemporal features.	Machine Learning (ML)	graph neural network (GNN) model	We investigate a graph-based machine learning model to predict risks of inpatient colonization by multidrug-resistant (MDR) Enterobacteriaceae.	Mixed	Accuracy (%) Precision (%) Recall (%) F1-score (%) AUROC(%) (95% CI), sensitivity, specificity	Accuracy (97.82) Precision (83.11) Recall ( 66.90) F1-score ( 72.22) AUROC(80.82)	Applying machine learning algorithms to solve the task of colonisation risk prediction is challenging due to the imbalanced nature of the data. Machine learning models are often biased towards the majority class (i.e., non-colonised in our case), and in the worst-case scenario, they will ignore the minority group entirely. In such cases, accuracy and other micro-average metrics are not optimal to…	. First, the model might not be able to generalise to other hospitals as it was only evaluated in a single hospital unit dataset. Indeed, it is known that the epidemiology of HAI varies within different units and geographies57. Investigations of generalization performance for this type of models will warrant specific future research. Second, while we avoided using predictors that might overlap wi…	Effective		In conclusion, encoding patient interaction topological information with GNNs improves the predictive performance of AMR and MDR Enterobacteriaceae colonization models, aiding in identifying at-risk patients. This method could enhance infection prevention efforts and be extended to other pathogens with similar transmission dynamics and to different healthcare settings.
Ahmad		Humam	Machine learning-driven electronic identifications of single pathogenic bacteria	10.1038/s41598-020-72508-3	Hattori, S. and Sekido, R. and Leong, I. W. and Tsutsui, M. and Arima, A. and Tanaka, M. and Yokota, K. and Washio, T. and Kawai, T. and Okochi, M.	Hattori, S., Sekido, R., Leong, I. W., Tsutsui, M., Arima, A., Tanaka, M., Yokota, K., Washio, T., Kawai, T., & Okochi, M. (2020). Machine learning-driven electronic identifications of single pathogenic bacteria. Scientific reports, 10(1), 15525. https://doi.org/10.1038/s41598-020-72508-3	A rapid method for screening pathogens can revolutionize health care by enabling infection control through medication before symptom. Here we report on label-free single-cell identifications of clinically-important pathogenic bacteria by using a polymer-integrated low thickness-to-diameter aspect ratio pore and machine learning-driven resistive pulse analyses. A high-spatiotemporal resolution of …	N/A	2020	Japan	RIKEN BioResource Center	Research	Experimental (EX)	N/A	Other	N/A	N/A	N/A	N/A	Weka	discrimination of the cellular motility via signal pattern classifications in a high-dimensional feature space.	Machine Learning (ML)	Machine learning‑driven resistive pulse pattern analysis	As the detection-to-decision can be completed within milliseconds, the present technique may be used for real-time screening of pathogenic bacteria for environmental and medical applications.	Mixed	Recall, Precision, F score, Accuracy	F score (0.91), Accuracy (91%),	Rapid detectiion of pathogenic bacteria within milliseconds of sample processign	the training process is laborious and time-consuming due in part to the involved pulse extractions	Effective		In order to compare and discern the bacteria-specifc nontrivial features in the resistive pulses, we exhibited data classifcation based on an ensemble-learning algorithm in a high-dimensional feature space, which was proven useful to detect and identify the physically resembling fve bacteria in real time at the single-cell level
Ahmad		Humam	Validation study of artificial neural network models for prediction of methicillin-resistant Staphylococcus aureus carriage	10.1086/588588	Hsu, C. C. and Lin, Y. E. and Chen, Y. S. and Liu, Y. C. and Muder, R. R.	Hsu, C. C., Lin, Y. E., Chen, Y. S., Liu, Y. C., & Muder, R. R. (2008). Validation study of artificial neural network models for prediction of methicillin-resistant Staphylococcus aureus carriage. Infection control and hospital epidemiology, 29(7), 607–614. https://doi.org/10.1086/588588	OBJECTIVE. Use of active surveillance cultures for methicillin-resistant Staphylococcus aureus (MRSA) for all patients admitted to the intensive care unit has been shown to reduce nosocomial transmission. However, the cost-effectiveness and the utility of implementing use of active surveillance cultures nationwide remain controversial. We sought to develop an artificial neural network (ANN) model…	2001-2003	2008	USA, Taiwan	Teaching hospitals	Clinical	Cohort (CS)	5459	Convenience	Other	Both	N/A	N/A	SPSS Clementine software, version 8.5	We sought to develop an artificial neural network (ANN) model that would predict the likelihood of MRSA colonization	Deep Learning (DL)	Artificial Neural Network	to estimate the likelihood of MRSA carriage. The objective was to develop and validate an ANN computer model that could predict the likelihood of MRSA carriage in patients at the time of admission to hospital	Diagnostic indices (sensitivity, specificity, PPV, NPV)	accuracy, % Sensitivity, % Specificity, % False-positive rate, % False-negative rate, %	accuracy 95.2 , Sensitivity 94.3 % Specificity 96.0% False-positive rate 1.9% False-negative rate 2.9%	One major advantage of using the ANN model is that laboratory work is not needed for prediction. The ANN model can also be integrated into a hospital’s electronic clinical records	The weakness of this study is that the data analysis and prediction were conducted in a retrospective manner, a prospective analysis can provide more accurate measures	Effective		Our ANN model can be used to predict with an accuracy of more than 90% which patients carry MRSA. The false-negative rates were significantly lower than the false-positive rates in the ANN predictions, which can serve as a safety buffer in case of patient misclassification.
Ahmad		Humam	The detection of hospitalized patients at risk of testing positive to multi-drug resistant bacteria using MOCA-I, a rule-based ‚Äúwhite-box‚Äù classification algorithm for medical data	10.1016/j.ijmedinf.2020.104242	Jacques, J. and Martin-Huyghe, H. and Lemtiri-Florek, J. and Taillard, J. and Jourdan, L. and Dhaenens, C. and Delerue, D. and Hansske, A. and Leclercq, V.	Jacques J, Martin-Huyghe H, Lemtiri-Florek J, Taillard J, Jourdan L, Dhaenens C, Delerue D, Hansske A, Leclercq V. The detection of hospitalized patients at risk of testing positive to multi-drug resistant bacteria using MOCA-I, a rule-based "white-box" classification algorithm for medical data. Int J Med Inform. 2020 Oct;142:104242. doi: 10.1016/j.ijmedinf.2020.104242. Epub 2020 Jul 29. PMID: 32…	Background: Multi-drug resistant (MDR) bacteria are a major health concern. In this retrospective study, a rule-based classification algorithm, MOCA-I (Multi-Objective Classification Algorithm for Imbalanced data) is used to identify hospitalized patients at risk of testing positive for multidrug-resistant (MDR) bacteria, including Methicillin-resistant Staphylococcus aureus (MRSA), before or dur…	2013	2020	France	Lille Catholic Hospitals	Clinical	Cohort (CS)	48945	Convenience	Other	Both	Young and Middle-aged adults	46	N/A	assess its capacity to identify patients at risk of testing positive to MDR. A secondary objective is to determine the medical pertinence of the alert rules and the ranking generated by the system	Machine Learning (ML)	, MOCA-I (Multi-Objective Classification Algorithm for Imbalanced data)	to identify a set of risk factors for MDR pathogen carriage and infection.	Diagnostic indices (sensitivity, specificity, PPV, NPV)	Recall, Precision	0.85,recall (sensitivity) is 62 % with 69 % precision (confidence)	MOCA-I is a classification algorithm capable of detecting hospital patients at risk of testing positive for MDR or MRSA bacteria	This would suggest that the coding process is not necessarily straightforward for practitioners who may often choose a code for bacteria other than MRSA. It is also noteworthy that certain candidate risk factors are not present in the rules, e.g. use of antibiotics before the hospital stay, referral from a nursing home, or inter-unit referrals. For use of antibiotics before the stay, this might i…	Effective		MOCA-I is a classification algorithm capable of detecting hospital patients at risk of testing positive for MDR or MRSA bacteria. Applied to the annual data issuing from 48,945 hospital stays in our institution, MOCA-I identified a majority of known carriers or infected plus 39 supplementary patients for MDR 27 for MRSA. The screening rules generated by the system are medically pertinent. MOCA-I …
Ahmad		Humam	A study on the risk stratification for patients within 24 hours of admission for risk of hospital-acquired urinary tract infection using Bayesian network models	10.1177/14604582241234232	Jakobsen, R. S. and Nielsen, T. D. and Leutscher, P. and Koch, K.	Jakobsen RS, Nielsen TD, Leutscher P, Koch K. A study on the risk stratification for patients within 24 hours of admission for risk of hospital-acquired urinary tract infection using Bayesian network models. Health Informatics J. 2024 Jan-Mar;30(1):14604582241234232. doi: 10.1177/14604582241234232. PMID: 38419559.	Early identification of patients at risk of hospital-acquired urinary tract infections (HA-UTI) enables the initiation of timely targeted preventive and therapeutic strategies. Machine learning (ML) models have shown great potential for this purpose. However, existing ML models in infection control have demonstrated poor ability to support explainability, which challenges the interpretation of th…	2017-2018	2024	Denmark	North Denmark Regional Hospital or Aalborg University Hospital in Denmark	Clinical		138250	Convenience	Other	Both	N/A	N/A	Statistical Analysis Software Enterprise Guide 8.1, Hugin Expert 8.9	To create a risk stratification system for hospital acquired UTI	Machine Learning (ML)	Bayesian Network analysis	we developed Bayesian Network (BN) models to enable explainable assessment within 24 h of admission for risk of HA-UTI.	Diagnostic indices (sensitivity, specificity, PPV, NPV)	AUC, TP, FP, TN, FN	AUC (0.74), TP (244), TN (18249), FP (8725), FN (117)	However, we see significant clinical potential in the ability to identify risk patients at early onset, because this may allow for initiation of preventive hygienic measures, such as decreasing the duration of potential catheterization, or for supporting suspicion of HA-UTI during the course of admission, e.g., if the patient experiences a fever at a later onset.	Predicting events occurring >48 h after admission within 24 h of admission may be challenging because the outcome is likely to be affected by many confounders, such as an underlying disease or given intervention, in a potentially large timeframe between prediction time and the adverse event. Unfortunately, we did not have access to information on antibiotic therapy, a well-established risk factor…	Effective		The study demonstrates that Bayesian Network (BN) models can effectively stratify the risk of hospital-acquired urinary tract infections (HA-UTI) within 24 hours of admission, enabling timely preventive and therapeutic interventions. Using two feature spaces—a comprehensive one and a reduced one with five key features (admission cause, age, Glasgow Coma Scale, triage level, and urinary catheter)—…
Ahmad		Humam	Transcriptome Profiling of Antimicrobial Resistance in <i>Pseudomonas aeruginosa</i>	10.1128/AAC.00075-16	Khaledi, A. and Schniederjans, M. and Pohl, S. and Rainer, R. and Bodenhofer, U. and Xia, B. Y. and Klawonn, F. and Bruchmann, S. and Preusse, M. and Eckweiler, D. and D√∂tsch, A. and H√§ussler, S.	Khaledi, A., Schniederjans, M., Pohl, S., Rainer, R., Bodenhofer, U., Xia, B., Klawonn, F., Bruchmann, S., Preusse, M., Eckweiler, D., Dötsch, A., & Häussler, S. (2016). Transcriptome Profiling of Antimicrobial Resistance in Pseudomonas aeruginosa. Antimicrobial agents and chemotherapy, 60(8), 4722–4733. https://doi.org/10.1128/AAC.00075-16	Emerging resistance to antimicrobials and the lack of new antibiotic drug candidates underscore the need for optimization of current diagnostics and therapies to diminish the evolution and spread of multidrug resistance. As the antibiotic resistance status of a bacterial pathogen is defined by its genome, resistance profiling by applying next-generation sequencing (NGS) technologies may in the fu…	N/A	2016	N/A	N/A	Unclear	Experimental (EX)	135	Other	Other	N/A	N/A	N/A	N/A	genotype-based molecular diagnostic tools for the identification of the current resistance profiles of bacterial pathogens and paves the way for faster diagnostics for more efficient, targeted treatment strategies to also mitigate the future potential for resistance evolution.	Machine Learning (ML)	potential support vector machine (P-SVM)	Genome based ML detection of resistance in pseudomonas argeuonosa	Precision- area under the curve	AUC	AUC = 0.7,	We clearly demonstrated that RNA sequencing of 77 (ciprofloxacin), 61 (ceftazidime), and 45 (meropenem) -lactam-resistant P. aeruginosa isolates with broad phylogenetic distribution was already sufficient to establish significant correlations and to identify the most dominant bacterial resistance traits in a combined gene expression and sequence variation approach	Small number of resistant isolates	Effective		In conclusion, our unbiased screening will undoubtedly have to be expanded in the future in order to identify more infrequent genetic resistance markers. Nevertheless, our results suggest that the availability of larger amounts of sequencing information from clinical-sample collections may accomplish the unraveling of the comprehensive resistome of P. aeruginosa and might also help to uncover how…
Ahmad		Humam	Predicting antimicrobial resistance in Pseudomonas aeruginosa with machine learning-enabled molecular diagnostics	10.15252/emmm.201910264	Khaledi, A. and Weimann, A. and Schniederjans, M. and Asgari, E. and Kuo, T. H. and Oliver, A. and Cabot, G. and Kola, A. and Gastmeier, P. and Hogardt, M. and Jonas, D. and Mofrad, M. R. K. and Bremges, A. and McHardy, A. C. and H√§ussler, S.	Khaledi, A., Weimann, A., Schniederjans, M., Asgari, E., Kuo, T. H., Oliver, A., Cabot, G., Kola, A., Gastmeier, P., Hogardt, M., Jonas, D., Mofrad, M. R., Bremges, A., McHardy, A. C., & Häussler, S. (2020). Predicting antimicrobial resistance in Pseudomonas aeruginosa with machine learning-enabled molecular diagnostics. EMBO molecular medicine, 12(3), e10264. https://doi.org/10.15252/emmm.201910…	Limited therapy options due to antibiotic resistance underscore the need for optimization of current diagnostics. In some bacterial species, antimicrobial resistance can be unambiguously predicted based on their genome sequence. In this study, we sequenced the genomes and transcriptomes of 414 drug-resistant clinical Pseudomonas aeruginosa isolates. By training machine learning classifiers on inf…	N/A	2020	Germany, Spain, Hungry, Romania	Charite´ Berlin, University Hospital in Frankfurt, a Spanish strain collection located at the Son Espases University Hospital in Palma de Mallorca	Clinical	Supervised Learning (SL)	414	Convenience	Other	N/A	N/A	N/A	SVM classification software	identified biomarkers of resistance to four commonly administered antimicrobial drugs	Machine Learning (ML)	SVM classification software	predictive models and identified biomarkers of resistance to four commonly administered antimicrobial drugs	Mixed	Sensetivity, PPV, F1	Tobra: Sensitivity (resistance) 0.89, Sensitivity (susceptibility) 0.94, Predictive value (resistance)0.88, Predictive value (susceptibility) 0.95, F1 score 0.92	N/A	N/A	Effective		we found that the performance of our classifiers improved if the isolates exhibited MIC values that were not close to the breakpoint. This was especially apparent for ciprofloxacin. It has been demonstrated that patients treated with levofloxacin for bloodstream infections caused by Gram‐negative organisms for which MICs were elevated, yet still in the susceptible category, had worse outcomes tha…
Ahmad		Humam	Motion detection and artificial intelligence in the automatic documentation of key figures for hand hygiene compliance	10.1186/s13756-019-0567-6	Khaljani, E. and Slama, S. C. and Ebeling, T.	Nagar A, Kumar MA, Vaegae NK. Hand hygiene monitoring and compliance system using convolution neural networks. Multimed Tools Appl. 2022;81(30):44431-44444. doi: 10.1007/s11042-022-11926-z. Epub 2022 Jun 3. PMID: 35677317; PMCID: PMC9162896.	Introduction: Direct observation is the gold standard in the detection of hand hygiene compliance, although known biases influence quality of data. In this study, data of motion detection sensors was examined with mathematical algorithms to assess the value of improved technological opportunities in hand hygiene monitoring. Objectives: The goal of the study was to detect four properties concernin…	N/A	2019	N/A	N/A	Unclear	Cross Sectional Studies (CrS)	N/A	Unclear	N/A	Unclear	N/A	N/A	Python	an integrated model of hand hygiene monitoring and compliance system has been proposed and developed using convolution neural networks (CNN) and computer vision to detect an individual’s germ level, monitor their hand wash technique and create a database containing all records.	Convolutional Neural Networks (CNNs)	Convolution neural networks (CNN), Template matching, Optical character recognition (OCR), Frame extraction, Image processing,	The aim of the model is to be able to successfully authenticate an individual’s identity, detect the hand for germs, monitor the WHO hand washing steps if the germ level is high and add the individual’s name to a database.	Others	Accuracy	Accuracy= 85.5%	accuracy obtained by our model is higher as our dataset consists of various clips of individuals washing their hands with different types of sinks, skin colours and environments.	Our study simulates the presence of germs and does not detect germs as of now. This can be achieved by using fluorescence spectral imaging techniques. The computation time of the WHO hand hygiene compliance system is longer than the already existing models like the model proposed by Harvey Wang et al.	Effective		the practical use of deep learning combined with computer vision in detecting the germ level of all individuals in places like hospitals and schools is portrayed.
Ahmad		Humam	Patient and microbial genomic factors associated with carbapenem-resistant klebsiella pneumoniae extraintestinal colonization and infection	10.1128/MSYSTEMS.00177-21	Lapp, Z. and Han, J. H. and Wiens, J. and Goldstein, E. J. C. and Lautenbach, E. and Snitkin, E. S.	Lapp, Z., Han, J. H., Wiens, J., Goldstein, E. J. C., Lautenbach, E., & Snitkin, E. S. (2021). Patient and Microbial Genomic Factors Associated with Carbapenem-Resistant Klebsiella pneumoniae Extraintestinal Colonization and Infection. mSystems, 6(2), e00177-21. https://doi.org/10.1128/mSystems.00177-21	Carbapenem-resistant Klebsiella pneumoniae (CRKP) is a critical-priority antibiotic resistance threat that has emerged over the past several decades, spread across the globe, and accumulated resistance to last-line antibiotic agents. While CRKP infections are associated with high mortality, only a subset of patients acquiring CRKP extraintestinal colonization will develop clinical infection. Here…		2021	USA	Long-Term Acute Care Hospitals	Clinical	Cohort (CS)	355	Convenience	ICU patients	Unclear	N/A	N/A	caret version 6.0-85, R version 3.6.2		Machine Learning (ML)	elastic net, random forest, and support vector machine with a radial basis kernel	We aimed to classify clinical infection (versus colonization) using each of the different feature sets (see above); we built classifiers using the first clinical isolate from each patient for all isolates, only respiratory isolates, and only urinary isolates.	Precision- area under the curve	AUROC, AUPRC	(AUROC interquartile ranges [IQRs]: patient = 0.59 to 0.68, genomic = 0.55 to 0.61, combined = 0.62 to 0.68)	N/A	Specifically, extraintestinal CRKP colonization versus infection for nonbloodstream isolates may be difficult to discriminate using surveillance criteria and the clinical data that were available. However, this was a single-site study with a focus on carbapenem-susceptible K. pneumoniae, thereby not addressing the impact of genomic variation in antibiotic-resistant lineages that circulate in glob…	N/A		In conclusion, we employed a machine learning approach to quantify our ability to discriminate between CRKP colonization and infection using patient and microbial genomic features. This approach highlighted the high degree of variation in predictive accuracy across different facility subsets. Furthermore, despite modest predictive power, we identified several genomic features consistently associa…
Humam		Ahmad	Prediction of carbapenem-resistant gram-negative bacterial bloodstream infection in intensive care unit based on machine learning	10.1186/s12911-024-02504-4	Liang, Q. Q. and Ding, S. and Chen, J. and Chen, X. Y. and Xu, Y. S. and Xu, Z. J. and Huang, M.	Liang Q, Ding S, Chen J, Chen X, Xu Y, Xu Z, Huang M. Prediction of carbapenem-resistant gram-negative bacterial bloodstream infection in intensive care unit based on machine learning. BMC Med Inform Decis Mak. 2024 May 14;24(1):123. doi: 10.1186/s12911-024-02504-4. PMID: 38745177; PMCID: PMC11095031.	Background Predicting whether Carbapenem-Resistant Gram-Negative Bacterial (CRGNB) cause bloodstream infection when giving advice may guide the use of antibiotics because it takes 2-5 days conventionally to return the results from doctor's order.Methods It is a regional multi-center retrospective study in which patients with suspected bloodstream infections were divided into a positive and negati…	2015-2021	2024	China	SHZJU-ICU, Second Affiliated Hospital of Zhejiang University School of Medicine	Academic Teaching Hospital	Cohort (CS)	2374	Convenience	ICU patients	Both	Middle-aged adult	59 (Median)	R software program "glm," "rpart," "randomForest," "xgboost," "rattle" packages	Predicting bloodstream infection	Machine Learning (ML)	Decision tree, random forest, SVM, XGBoost	Predicting the occurrence of bloodstream infection and associated factors	Mixed	AUROC Accuracy Sensitivity Specifcity PPV NPV F1	AUROC: 0.86 (Random Forest) Accuracy:77.7 Sens: 69.6 Sepc: 82.9 PPV: 71.9 NPV:81.2 F1: 0.71	Guiding antibiotic management and control of MDR bloodstream infection	Limited guidance on the current situation of MDR bloodstream infection	Effective	Machine learning models can effectively predict bloodstream infections caused by MDR	Machine learning algorithm can accurately predict the occurrence of ICU-acquired bloodstream infection and identify whether CRGNB causes it. This can provide more references for clinicians to make antibiotic decisions.
Humam		Ahmad	Early prediction of carbapenem-resistant Gram-negative bacterial carriage in intensive care units using machine learning	10.1016/j.jgar.2022.03.019	Liang, Q. Q. and Zhao, Q. Y. and Xu, X. and Zhou, Y. and Huang, M.	Liang, Q., Zhao, Q., Xu, X., Zhou, Y., & Huang, M. (2022). Early prediction of carbapenem-resistant Gram-negative bacterial carriage in intensive care units using machine learning. Journal of global antimicrobial resistance, 29, 225–231. https://doi.org/10.1016/j.jgar.2022.03.019	Objectives: This study constructed a carbapenem-resistant Gram-negative bacteria (CR-GNB) carriage prediction model to predict the CR-GNB incidence in a week. Methods: We used our database to select patients with complete CR-GNB screening records between the years 2015 and 2019 and constructed the model using multivariable logistic regression and three machine learning algorithms. Then we chose t…	2019	2022	China	Second Affiliated Hospital of Zhejiang University	Clinical	Cohort (CS)	2920	Convenience	ICU patients	Both	Middle-aged adult	58 (Median)	h R v.3.6.3 and RStudio v.1.4.1029	Prediction of carbapenem-resistant Gram-negative bacteria	Machine Learning (ML)	Decision tree, Random forest, XGBoost	established a CR-GNB prediction model using our centre database by machine learning with the purpose of determining whether patients were colonised or infected with CR-GNB.	Mixed	Sensitivity specificity PPV NPV Accuracy AUROC	Sen77.2 Spec89.6 PPV 85.7 NPV 83.0 Accuracy 0.84 AUC:0.912	The local database has diversified and integrated variables and is updated in real time and provides feasibility for continuous prediction. Additionally, the real-timeupdated database can continuously perform iterative learning for the model to incorporate data and stay current	the public database has more data and complete diseases than the single-centre database, based on stable models and multicentre studies. However, the problem is also very prominent. The variables may simplify the number of variables to ensure integrity, followed by a slow update and inability to achieve timely prediction. The sizes of samples adopted in this study are limited. Furthermore, we do …	Effective		The machine learning prediction model can predict the occurrence of CR-GNB carriage within one week, with a success rate of 84% in our centre. This model can predict the high-risk groups of CR-GNB carriers in real time and help guide medical staff to take more targeted nosocomial prevention and control measures.
Humam		Ahmad	Rapid prediction of multidrug-resistant klebsiella pneumoniae through deep learning analysis of sers spectra	10.1128/spectrum.04126-22	Lyu, J. W. and Zhang, X. D. and Tang, J. W. and Zhao, Y. H. and Liu, S. L. and Zhao, Y. and Zhang, N. and Wang, D. and Ye, L. and Chen, X. L. and Wang, L. and Gu, B.	Lyu JW, Zhang XD, Tang JW, Zhao YH, Liu SL, Zhao Y, Zhang N, Wang D, Ye L, Chen XL, Wang L, Gu B. Rapid Prediction of Multidrug-Resistant Klebsiella pneumoniae through Deep Learning Analysis of SERS Spectra. Microbiol Spectr. 2023 Mar 6;11(2):e0412622. doi: 10.1128/spectrum.04126-22. Epub ahead of print. PMID: 36877048; PMCID: PMC10100812.	Klebsiella pneumoniae is listed by the WHO as a priority pathogen of extreme importance that can cause serious consequences in clinical settings. Due to its increasing multidrug resistance all over the world, K. pneumoniae has the potential to cause extremely difficult-To-Treat infections. Therefore, rapid and accurate identification of multidrug-resistant K. pneumoniae in clinical diagnosis is i…	2021	2023	China	Clinical Microbiology Laboratory of Guangdong Provincial People’s Hospital (Guangzhou Academy of Medical Sciences) and the second Affiliated Hospital of Xuzhou Medical University	Clinical	Cohort (CS)	121	Convenience	Other	N/A	N/A	N/A	N/A	Predicting AMR strains of klebsiella	Deep Learning (DL)	Convolution neural networks (CNN) and attnetion mechanism	discrimination and prediction of Klebsiella pneumoniae strains with carbapenem-sensitive, carbapenem-resistant, and polymyxin-resistant phenotypes.	Mixed	Accuracy, precision, recall, F1 score, AUC	Accuracy: 99.46, Precision: 97.91, Recall: 97.54, F1: 97.64, AUC: 99.11	AMR Prevention, low cost, rapid detection	N/A	Effective		In this study, by combining SERS spectroscopy and the deep learning algorithm CNN-attention mechanism, we achieved rapid and accurate discrimination of three groups of clinically important K. pneumoniae strains based on the subtle differences of SERS spectra that were attributed to variations of nucleic acids, proteins, and lipopolysaccharides. Therefore, the SERS technique coupled with deep lear…
Humam		Ahmad	Modest Clostridiodes difficile infection prediction using machine learning models in a tertiary care hospital	10.1016/j.diagmicrobio.2020.115104	Marra, A. R. and Alzunitan, M. and Abosi, O. and Edmond, M. B. and Street, W. N. and Cromwell, J. W. and Salinas, J. L.	Marra, A. R., Alzunitan, M., Abosi, O., Edmond, M. B., Street, W. N., Cromwell, J. W., & Salinas, J. L. (2020). Modest Clostridiodes difficile infection prediction using machine learning models in a tertiary care hospital. Diagnostic microbiology and infectious disease, 98(2), 115104. https://doi.org/10.1016/j.diagmicrobio.2020.115104	Previous studies have shown promising results of machine learning (ML) models for predicting health outcomes. We develop and test ML models for predicting Clostridioides difficile infection (CDI) in hospitalized patients. This is a retrospective cohort study conducted during 2015-2017. All inpatients tested for C. difficile were included. CDI was defined as having a positive glutamate dehydrogena…	2015-2017	2020	USA	University of Iowa	Clinical	Cohort (CS)	3514	Convenience	Other	Both	Older Adults	63	Weka and R v3.6.1	Predicting c. diff infections	Machine Learning (ML)	Naïve Bayes, logistic regression, decision tree classifier, multilayer perceptron, radial basis function [RBF] classifier, K-nearest neighbor, bagging, boosting, random forest classifier, and support vector machines	We developed and tested machine learning models for predicting CDI in hospitalized patients with diarrhea using clinically relevant variables.	Precision- area under the curve	AUC	AUC 0.604	N/A	These results may not necessarily be extrapolated to other healthcare institutions. Our model was different from previously published CDI machine learning models because of different patient populations, predictive variables included, and machine learning models chosen	Not Effective		In conclusion, the multiple machine learning models tested yielded only modest results in a real-world population of hospitalized patients tested for CDI.
Humam		Ahmad	Machine Learning Techniques for Antimicrobial Resistance Prediction of Pseudomonas Aeruginosa from Whole Genome Sequence Data	10.1155/2023/5236168	Noman, S. M. and Zeeshan, M. and Arshad, J. and Deressa Amentie, M. and Shafiq, M. and Yuan, Y. and Zeng, M. and Li, X. and Xie, Q. and Jiao, X.	Noman, S. M., Zeeshan, M., Arshad, J., Deressa Amentie, M., Shafiq, M., Yuan, Y., Zeng, M., Li, X., Xie, Q., & Jiao, X. (2023). Machine Learning Techniques for Antimicrobial Resistance Prediction of Pseudomonas Aeruginosa from Whole Genome Sequence Data. Computational intelligence and neuroscience, 2023, 5236168. https://doi.org/10.1155/2023/5236168	Aim: Due to the growing availability of genomic datasets, machine learning models have shown impressive diagnostic potential in identifying emerging and reemerging pathogens. This study aims to use machine learning techniques to develop and compare a model for predicting bacterial resistance to a panel of 12 classes of antibiotics using whole genome sequence (WGS) data of Pseudomonas aeruginosa. …	N/A	2023	65 countries	N/A	Clinical	Cohort (CS)	1200	Other	Unclear	Unclear	N/A	N/A	Weka, Java	identification of bacterial resistance using genomic data in pseudomonas	Machine Learning (ML)	Random forrest, logistic regression, bioweka	This study aims to use machine learning techniques to develop and compare a model for predicting bacterial resistance to a panel of 12 classes of antibiotics using whole genome sequence (WGS) data	Mixed	Accuracy, Sens, Spec, FP, NP, precision, F1	Accuracy: 99.3 Sensetivity: 86.0 Specificity: 74.0 Precision: 1.0 F1: 76.0	N/A	Te model proposed in this study has only the limitation with the process of fltering by 60 : 40 ratio with 10- fold cross-validation. If the ratios change then the accuracy and sensitivity of model might get afected	N/A		Te ability to accurately detect antibiotic resistance could help clinicians make educated decisions about empiric therapy based on the local antibiotic resistance pattern. Moreover, infection prevention may have major consequences if such prescribing practices become widespread for human health.
Humam		Ahmad	A comparative analysis of machine learning approaches to predict C. difficile infection in hospitalized patients	10.1016/j.ajic.2021.11.012	Panchavati, S. and Zelin, N. S. and Garikipati, A. and Pellegrini, E. and Iqbal, Z. and Barnes, G. and Hoffman, J. and Calvert, J. and Mao, Q. and Das, R.	Panchavati, S., Zelin, N. S., Garikipati, A., Pellegrini, E., Iqbal, Z., Barnes, G., Hoffman, J., Calvert, J., Mao, Q., & Das, R. (2022). A comparative analysis of machine learning approaches to predict C. difficile infection in hospitalized patients. American journal of infection control, 50(3), 250–257. https://doi.org/10.1016/j.ajic.2021.11.012	BACKGROUND: Interventions to better prevent or manage Clostridioides difficile infection (CDI) may significantly reduce morbidity, mortality, and healthcare spending. METHODS: We present a retrospective study using electronic health record data from over 700 United States hospitals. A subset of hospitals was used to develop machine learning algorithms (MLAs); the remaining hospitals served as an …	2007-2021	2022	USA	United States hospitals	Clinical	Cohort (CS)	17800000	Convenience	ICU patients	Both	older Adults	64.35	N/A	C. diff prediction in inpatients	Machine Learning (ML)	gradient-boosted decision trees (XGBoost), Deep Long Short Term Memory neural network, and one-dimensional convolutional neural network	In this study, we compare the performance of 3 different machine learning architectures in their ability to predict future in-hospital CDI after only 6 hours of a hospital stay:	Diagnostic indices (sensitivity, specificity, PPV, NPV)	AUROC, sensitivity, specificity, positive and negative likelihood ratios (LR+, LR-), and the diagnostic odds ratios (DOR)	AUROC 0.815, sensitivity 0.686, specificity 0.779, positive 3.103 and negative 0.402 likelihood ratios (LR+, LR-), and the diagnostic odds ratios (DOR) 7.710	Our gold standard included all diagnostic tests currently recommended by IDSA, including nucleic acid amplification tests and toxin enzyme immunoassays.	Given the retrospective nature of this study, we were unable to determine the performance of the MLAs in a prospective clinical setting, or in settings where data availability and data collection frequency may differ from the hospitals included in the development and external datasets.	Effective		We have demonstrated that MLAs using just the first 6 hours of hospitalization data can predict CDI with high discrimination. We have also shown that XGBoost can achieve comparable predictive performance to the more complex neural networks, and that different training techniques to account for the low prevalence of CDI in training data are optimal for different MLA architectures
Humam		Ahmad	Deep Learning versus Conventional Machine Learning for Detection of Healthcare-Associated Infections in French Clinical Narratives	10.1055/s-0039-1677692	Rabhi, S. and Jakubowicz, J. and Metzger, M. H.	Rabhi S, Jakubowicz J, Metzger MH. Deep Learning versus Conventional Machine Learning for Detection of Healthcare-Associated Infections in French Clinical Narratives. Methods Inf Med. 2019 Jun;58(1):31-41. doi: 10.1055/s-0039-1677692. Epub 2019 Mar 15. PMID: 30877683.	OBJECTIVE: The objective of this article was to compare the performances of health care-associated infection (HAI) detection between deep learning and conventional machine learning (ML) methods in French medical reports. METHODS: The corpus consisted in different types of medical reports (discharge summaries, surgery reports, consultation reports, etc.). A total of 1,531 medical text documents we…	2009-2010	2019	France	French university hospitals.	Clinical	Cohort (CS)	1531	Convenience	ICU patients	Both	N/A	N/A	word2vec, Glove	HAI detection	Machine Learning (ML) & Deep Learning (DL)	convolutional neural network, Bernoulli and multi-naïve Bayes, k-nearest neighbors, logistic regression, random forests, extra-trees, gradient boosting, support vector machines	to compare the performances for binary classification of HAIs between DL and ML methods using textual electronic medical records	Mixed	F1, auc, sens spec	The best F1 Score of 97.7% _x0001_ 3.6% and best area under the curve score of 99.8% _x0001_ 0.41%, specificity equal to 0.937, with a sensitivity equal to 0.962	investigated CNN inner layers’ activation values to visualize the most meaningful phrases in a document. This method could be used to build a phrase-based medical assistant algorithm to help the infection control practitioner to select relevant medical records. Our study demonstrated that deep learning approach outperforms other classification learning algorithms for automatically identifying HAI…	One limitation of this method is that we do not consider the importance of the word compared with the entire corpus. For example, the word “patient” will appear often in all medical records, and therefore will not be very discriminative for the classification task, so its importance should be lowered.	Effective		This study showed that using DL models to identify HAIs in medical records form a promising lead and outperform conventional ML models. This study demonstrated the feasibility to use CNN as an automated classification model for HAI detection. The model developed in our work encompasses the choice of the cut-off positivity from the ROC curve and the visualization of the phrases upon which the mode…
Humam		Ahmad	Neither Single nor a Combination of Routine Laboratory Parameters can Discriminate between Gram-positive and Gram-negative Bacteremia	10.1038/srep16008	Ratzinger, F. and Dedeyan, M. and Rammerstorfer, M. and Perkmann, T. and Burgmann, H. and Makristathis, A. and Dorffner, G. and Loetsch, F. and Blacky, A. and Ramharter, M.	Ratzinger, F., Dedeyan, M., Rammerstorfer, M., Perkmann, T., Burgmann, H., Makristathis, A., Dorffner, G., Loetsch, F., Blacky, A., & Ramharter, M. (2015). Neither Single nor a Combination of Routine Laboratory Parameters can Discriminate between Gram-positive and Gram-negative Bacteremia. Scientific reports, 5, 16008. https://doi.org/10.1038/srep16008	Adequate early empiric antibiotic therapy is pivotal for the outcome of patients with bloodstream infections. In clinical practice the use of surrogate laboratory parameters is frequently proposed to predict underlying bacterial pathogens; however there is no clear evidence for this assumption. In this study, we investigated the discriminatory capacity of predictive models consisting of routinely…	2006-2010	2015	Austria	Vienna General Hospital	Clinical	Cohort (CS)	1180	Convenience	Other	Both	older Adults	64	Weka, R, MDCalc bvba	predicting type of bacteremia	Machine Learning (ML)	1 1correlation-feature selection, 2 logistic regression, 3 naive Bayes algorithm, 4 artificial neural network, 5 support vector machine 6 K-Star algorithm, 7 random forest algorithm	The aim of this study was to investigate the diagnostic capacity of single laboratory parameters or their combination to discriminate between patients with Gram-positive and Gram-negative bacteremia	Diagnostic indices (sensitivity, specificity, PPV, NPV)	AUC, sense, spec, pLR, nLR, ppv npv	ROC–AUC 0.675, Sensitivity 44.57%, Specificity 79.75%, Positive Likelihood Ratio 2.20, Negative Likelihood Ratio 0.70, Positive Predictive Value 65.23%, Negative Predictive Value 62.79%	N/A	clinical data might have improved the predictive capacities of established models, difficult to apply in everyday use and their external validity to other health care institutions and settings is questionable	Not effective		In summary, the results of this study do not support the assumption that surrogate parameters are potential predictors for the classification of causative bacterial pathogens. The usefulness of models consisting of routinely available laboratory parameters to discriminate between Gram-positive and Gram-negative bacteremia was limited. In this study cohort, gender-specific differences in various l…
Humam		Ahmad	Validating administrative data to identify complex surgical site infections following cardiac implantable electronic device implantation: a comparison of traditional methods and machine learning	10.1186/s13756-022-01174-z	Rennert-May, E. and Leal, J. and MacDonald, M. K. and Cannon, K. and Smith, S. and Exner, D. and Larios, O. E. and Bush, K. and Chew, D.	Rennert-May E, Leal J, MacDonald MK, Cannon K, Smith S, Exner D, Larios OE, Bush K, Chew D. Validating administrative data to identify complex surgical site infections following cardiac implantable electronic device implantation: a comparison of traditional methods and machine learning. Antimicrob Resist Infect Control. 2022 Nov 10;11(1):138. doi: 10.1186/s13756-022-01174-z. PMID: 36357948; PMCID…	BACKGROUND: Cardiac implantable electronic device (CIED) surgical site infections (SSIs) have been outpacing the increases in implantation of these devices. While traditional surveillance of these SSIs by infection prevention and control would likely be the most accurate, this is not practical in many centers where resources are constrained. Therefore, we explored the validity of administrative d…	2013-2019	2022	Canada	Calgary, Alberta	Clinical	Cohort (CS)	3536	Convenience	Other	Both	older Adults	70	N/A	complex SSI detection	Machine Learning (ML)	N/A	our study sought to validate administrative codes to robustly identify CIED infections compared to a gold standard of comprehensive IPC surveillance with chart review. A secondary objective was to determine the best administrative data approach for CIED infection identification using conventional selection of an unweighted set of preselected codes, or machine learning methods	Diagnostic indices (sensitivity, specificity, PPV, NPV)	ensitivity, specificity, PPV, negative predictive value (NPV) and area under the receiver operating characteristic (ROC) curve (AUC)	AUC: 0.968 Sens: 0.9 Spec: 0.99 NPV: 0.999 PPV: 0.416	First, our results are generalizable as the current study validates the use of widely available administrative data—ICD-10 and CCI codes, for identifcation of SSIs following CIED implantation. Several algorithms had comparable test characteristics, which provides options for implementation depending on the needs and resources of regional health systems. For example, the algorithms using only ICD-…	The number of identifed infections was very small given that the availability of the gold standard infection data was restricted to one city. Another limitation was that IPC surveillance identifed infections within one year post procedure. While most infections would occur during this timeframe any infections that occurred very late (beyond one year) would have been missed.	Effective		While traditional IPC surveillance is the current gold standard for identifying CIED infections, this comprehensive approach requires substantial time and resources, which may not be feasible, especially in smaller hospital centers. Te current study validates a method using administrative data for accurate identifcation of complex SSIs following CIED implantation.
Humam		Ahmad	Machine Learning to Stratify Methicillin-Resistant Staphylococcus aureus Risk among Hospitalized Patients with Community-Acquired Pneumonia	10.1128/aac.01023-22	Rhodes, N. J. and Rohani, R. and Yarnold, P. R. and Pawlowski, A. E. and Malczynski, M. and Qi, C. and Sutton, S. H. and Zembower, T. R. and Wunderink, R. G.	Rhodes, N. J., Rohani, R., Yarnold, P. R., Pawlowski, A. E., Malczynski, M., Qi, C., Sutton, S. H., Zembower, T. R., & Wunderink, R. G. (2023). Machine Learning To Stratify Methicillin-Resistant Staphylococcus aureus Risk among Hospitalized Patients with Community-Acquired Pneumonia. Antimicrobial agents and chemotherapy, 67(1), e0102322. https://doi.org/10.1128/aac.01023-22	Methicillin-resistant Staphylococcus aureus (MRSA) is an uncommon but serious cause of community-acquired pneumonia (CAP). A lack of validated MRSA CAP risk factors can result in overuse of empirical broad-spectrum antibiotics. We sought to develop robust models predicting the risk of MRSA CAP using machine learning using a population-based sample of hospitalized patients with CAP admitted to eit…	2014-2018	2023	USA	Northwestern Memorial Hospital, Northwestern Lake Forest Hospita, Chicagoland area	Clinical	Case Control (CC)	1823	Convenience	Other	Unclear	N/A	N/A	Optimal data analysis	MRSA pneumonia prediction	Machine Learning (ML)	Classification tree	We identified a relatively simple machine learning model that predicted MRSA risk in hospitalized patients with CAP within 72 h postadmission.	Unclear	N/A	N/A	provides direct confirmation of prior research demonstrating that MRSA CAP is uncommon (3) and supports efforts to minimize use of unnecessary anti-MRSA antibiotics	First, our sample size of cases was relatively small, preventing split-half or k-fold cross-validation. Second, our internal validation provides an estimate of the upper bound of expected model cross-generalizability (19). A cross-generalizable estimate of our model’s accuracy should be independently obtained, so as to evaluate the prospective ability of our model to correctly predict MRSA. Third…	Effective		In summary, we identified a relatively simple machine learning model that predicted the risk of MRSA in hospitalized patients with CAP. Our model discriminated between cases and controls within 72 h postadmission. Our model underscores the need for optimization of ADSP efforts targeting patients with CAP with and without MRSA risk factors stratified by the clinical acuity of presentation. ADSPs s…
Humam		Ahmad	Integrative analysis of multimodal patient data identifies personalized predictors of tuberculosis treatment prognosis	10.1016/j.isci.2024.109025	Sambarey, A. and Smith, K. and Chung, C. and Arora, H. S. and Yang, Z. and Agarwal, P. P. and Ch and rasekaran, S.	Sambarey A, Smith K, Chung C, Arora HS, Yang Z, Agarwal PP, Chandrasekaran S. Integrative analysis of multimodal patient data identifies personalized predictors of tuberculosis treatment prognosis. iScience. 2024 Jan 29;27(2):109025. doi: 10.1016/j.isci.2024.109025. PMID: 38357663; PMCID: PMC10865408.	Tuberculosis (TB) afflicted 10.6 million people in 2021, and its global burden is increasing due to multidrug-resistant TB (MDR-TB) and extensively resistant TB (XDR-TB). Here, we analyze multi-domain information from 5,060 TB patients spanning 10 countries with high burden of MDR-TB from the NIAID TB Portals database to determine predictors of TB treatment outcome. Our analysis revealed signific…	2008-2021	2024	Multiple countries	Hospitals across 10 countries	Clinical	Cohort (CS)	5000	Convenience	Other	Unclear	N/A	N/A	Python v. 3.7.14, Matlab R2021b, R studio	Predicting TB prognosis and guiding treatment decisions	Multimodal machine learning model	Integration of patient, drug, and pathogen features	Predicting treatment outcomes in TB	Others	Accuracy, MCC	83.2% accuracy, MCC of 0.451	N/A	y. As with any real-world patient data, the TB Portals dataset has several missing and noisy information, since it collects information from multiple hospitals across 10 countries, each with their own collection and reporting protocol. Further, there is a significant imbalance in the outcomes, with success more prevalent than failure. Other limitations include that the drug interaction scores det…	Effective		we analyze multi-domain information from 5,060 TB patients spanning 10 countries with high burden of MDR-TB from the NIAID TB Portals database to determine predictors of TB treatment outcome. Our analysis revealed significant associations between radiological, microbiological, therapeutic, and demographic data modalities. Our machine learning model, built with 203 features across modalities outpe…
Humam		Ahmad	Healthcare-associated ventriculitis and meningitis in a neuro-ICU: Incidence and risk factors selected by machine learning approach	10.1016/j.jcrc.2018.01.022	Savin, I. and Ershova, K. and Kurdyumova, N. and Ershova, O. and Khomenko, O. and Danilov, G. and Shifrin, M. and Zelman, V.	Savin, I., Ershova, K., Kurdyumova, N., Ershova, O., Khomenko, O., Danilov, G., Shifrin, M., & Zelman, V. (2018). Healthcare-associated ventriculitis and meningitis in a neuro-ICU: Incidence and risk factors selected by machine learning approach. Journal of critical care, 45, 95–104. https://doi.org/10.1016/j.jcrc.2018.01.022	PURPOSE: To define the incidence of healthcare-associated ventriculitis and meningitis (HAVM) in the neuro-ICU and to identify HAVM risk factors using tree-based machine learning (ML) algorithms. METHODS: An observational cohort study was conducted in Russia from 2010 to 2017, and included high-risk neuro-ICU patients. We utilized relative risk analysis, regressions, and ML to identify factors as…	2010-2017	2018	Russia	Burdenko Neurosurgery Institute (NSI) in Moscow, Russia	Clinical	Cohort (CS)	2286	Convenience	ICU patients	Both	Middle-aged adult	41.9	Pyhton v 3.6	to identify Healthcare-associated ventriculitis and meningitis and associated factors	Machine Learning (ML)	Decision tree, XG Boost, Logistic regression	To define the incidence of healthcare-associated ventriculitis and meningitis (HAVM) in the neuro-ICU and to identify HAVM risk factors using tree-based machine learning (ML) algorithms.	Mixed	(ROC-AUC) recall, and F1 score	ROC-AUC = 0.83, precision = 0.39, recall = 0.32, F1 = 0.34, positive predictive value = 0.34, negative predictive value = 0.94	N/A	It is a single-center study in highly specialized ICU facility, thus, one should be careful when generalizing the results to the other hospitals. The surveillance approach was unit-based, but within the ICU we studied only the high-risk patients, not the entire ICU population. Thus, reported HAVM incidence is higher than the one calculated on the entire ICU population. We identified one confoundi…	Effective		In this study, we assessed the incidence of HAVM and specifically EVD-associated HAVM in a high-risk patient population in a neuroICU. It is the first report of this kind from Russia that studies the neuro-ICU facility where evidence-based infection prevention and surveillance program was implemented.
Humam		Ahmad	Diagnostic stewardship for blood cultures in the emergency department: A multicenter validation and prospective evaluation of a machine learning prediction tool	10.1016/j.ebiom.2022.104176	Schinkel, M. and Boerman, A. W. and Bennis, F. C. and Minderhoud, T. C. and Lie, M. and Peters-Sengers, H. and Holleman, F. and Schade, R. P. and de Jonge, R. and Wiersinga, W. J. and Nanayakkara, P. W. B.	Schinkel, M., Boerman, A. W., Bennis, F. C., Minderhoud, T. C., Lie, M., Peters-Sengers, H., Holleman, F., Schade, R. P., de Jonge, R., Wiersinga, W. J., & Nanayakkara, P. W. B. (2022). Diagnostic stewardship for blood cultures in the emergency department: A multicenter validation and prospective evaluation of a machine learning prediction tool. EBioMedicine, 82, 104176. https://doi.org/10.1016/j…	BACKGROUND: Overuse of blood cultures (BCs) in emergency departments (EDs) leads to low yields and high numbers of contaminated cultures, accompanied by increased diagnostics, antibiotic usage, prolonged hospitalization, and mortality. We aimed to simplify and validate a recently developed machine learning model to help safely withhold BC testing in low-risk patients. METHODS: We extracted data f…	2016-2021	2022	USA	Amsterdam UMC - location VU Medical Center (VUMC) EHR system	Clinical	Cohort (CS)	44123	Convenience	Other	Both	older Adults	66	N/A	We aimed to simplify and validate a recently developed machine learning model to help safely withhold blood culture testing in low-risk patients.	Machine Learning (ML)	logistic regression model and a gradient-boosting decision tree model (XGBoost)	Detection of blood stream infection using select factors to decrease the need of unecessary blood cultures.	Precision- area under the curve	AUROC	(AUROC) of 0.81 (95%-CI = 0.78–0.83)	Our machine learning tool can help reduce unnecessary blood culture analyses in the ED by identifying patients at low risk of a BSI, in whom we can safely withhold blood culture draws or cancel the analysis when the blood culture has already been sent to the lab. The consequent decrease in false-positive blood cultures may lead to lower resource use, shorter hospital stays, more appropriate use o…	we were unable to reliably examine the performance of our tool in subgroups of the population with specific comorbidities or medications. We would need data stored in freetext fields for this analysis. Arguably, the performance of our model could be worse for immunocompromised patients. we defined certain microorganisms as contaminants, while they may still represent a pathogen in specific patien…	Effective		In conclusion, we developed a machine learning model to predict blood culture outcomes in the ED, which retained its performance during external validation and real-time prospective evaluation. Our model can identify patients at low risk of having a positive blood culture. Using the model in practice could reduce the number of unnecessary blood cultures by at least 30% and thus avoid the hidden c…
Humam	we changed the doi to the actual paper, the previous one was a pre-print	Ahmad	Development and Evaluation of a Machine Learning Recursive Partitioning Decision Tree Algorithm to Optimize Urinalysis Parameters to Predict Urine Culture Positivity	10.1128/jcm.00291-23	Seheult, J. N. and Stram, M. N. and Contis, L. and Pontzer, R. E. and Hardy, S. and Wertz, W. and Baxter, C. M. and Ondras, M. and Kip, P. L. and Snyder, G. M. and Pasculle, A. W.	Seheult JN, Stram MN, Contis L, Pontzer RE, Hardy S, Wertz W, Baxter CM, Ondras M, Kip PL, Snyder GM, Pasculle AW. Development, Evaluation, and Multisite Deployment of a Machine Learning Decision Tree Algorithm To Optimize Urinalysis Parameters for Predicting Urine Culture Positivity. J Clin Microbiol. 2023 Jun 20;61(6):e0029123. doi: 10.1128/jcm.00291-23. Epub 2023 May 25. PMID: 37227272; PMCID:…	PittUDT, a recursive partitioning decision tree algorithm for predicting urine culture (UC) positivity based on macroscopic and microscopic urinalysis (UA) parameters, may significantly decrease the number of unnecessary UC. The reflex algorithm derivation included 38,361 paired UA and UC cases; the average patient age was 57.4 years and 70% of samples were from female patients. Receiver operatin…	2017	2023	USA	University of Pittsburgh Medical Center, pennsylvania	Clinical	Cohort (CS)	38361	Convenience	Other	Both	Middle-aged adult	57.4	R v 3.4.2	predicting UC positivity in a reflex protocol, with the intent of improving antimicrobial stewardship and UC utilization, a potential avenue for cost savings.	Machine Learning (ML)	Decision trees	prediction of urine culture positivity based on select factors in a clinical algorithm	Precision- area under the curve	data identified urine WBCs, leukocyte esterase, and bacteria as the best discriminators of UC positivity, with areas under the ROC curve (AUCs) of 0.79, 0.78, and 0.77,	data identified urine WBCs, leukocyte esterase, and bacteria as the best discriminators of UC positivity, with areas under the ROC curve (AUCs) of 0.79, 0.78, and 0.77,	cost saving	The major limitation of the decision tree algorithm used in this study compared with other supervised learning algorithms is its potential for overfitting due to the high dependence of the algorithm on the training data set that is used in its development	Effective		N/A
Jood		Mohannad	2020 Frank Stinchfield Award: Identifying who will fail following irrigation and debridement for prosthetic joint infection	10.1302/0301-620x.102b7.Bjj-2019-1628.R1	Shohat, N. and Goswami, K. and Tan, T. L. and Yayac, M. and Soriano, A. and Sousa, R. and Wouthuyzen-Bakker, M. and Parvizi, J.	Shohat, N., Goswami, K., Tan, T. L., Yayac, M., Soriano, A., Sousa, R., Wouthuyzen-Bakker, M., & Parvizi, J. (2020). 2020 Frank Stinchfield Award: Identifying who will fail following irrigation and debridement for prosthetic joint infection. The Bone & Joint Journal, 102-B(7 Supple B), 11-19. https://doi.org/10.1302/0301-620X.102B7.BJJ-2019-1628.R1	AIMS: Failure of irrigation and debridement (I&D) for prosthetic joint infection (PJI) is influenced by numerous host, surgical, and pathogen-related factors. We aimed to develop and validate a practical, easy-to-use tool based on machine learning that may accurately predict outcome following I&D surgery taking into account the influence of numerous factors. METHODS: This was an international, mu…	2005-2017	2020	USA, Europe	27 centers	Clinical	Factorial Experiments (FE)	1174	Convenience	Patient underwent procedure	Both	older Adults	70.5 if success, 69.9 if failure	N/A	N/A	Machine Learning (ML)	The random forest is a type of machine learning classification algorithm consisting of many decision trees. it uses bagging and feature randomness when building each individual tree to try to create an uncorrelated forest of trees whose prediction by committee is more accurate than that of any individual tree. by resampling of both observation and covariates for constructing each tree, it is robu…	to develop and validate a practical, easy-to-use tool based on machine learning that may accurately predict outcome following I&D surgery taking into account the influence of numerous factors.	Training, validation, precision	Area under the curve (AUc), sensi- tivity, and specificity	in 556 patients (47.3%) the algorithm predicted a risk lower than 30% for failure (relatively low risk) and indeed only 121 patients in this category failed (21.8%). the predicted risk for failure was 30% to 50% (intermediate risk) in 463 patients (39.4%) and of those, 174 (37.6%) failed. A total of 155 patients (13.2%) had a high probability (above 50%) for failure and failure indeed occurred in…	this study represents a major advancement in decision- making prior to surgery and offers a for future machine learning studies in the field of orthopaedics as another step towards person- alized medicine.	due to the endless observations and decision trees, ‘black box’ analysis did not allow us to comprehend fully the nature of the algorithm. however, the relative importance and the cross-validation reassured us that the developed algorithm was indeed accurate and well balanced. there are many possible variables that were not assessed in the present study and their inclusion may have improved the p…	N/A		to conclude, we successfully created and validated an easy- to-use, practical, and accurate tool for predicting outcome following I&D. To our knowledge this is the first study to use machine learning in the orthopaedic literature. We believe this tool can be used in clinical practice to improve decision-making and patient counselling. the model needs to be validated in an external cohort of patie…
Jood	?Out of scope- keep MBT on machine learnining	Mohannad	Predictive biomarkers for latent Mycobacterium tuberculosis infection	10.1016/j.tube.2023.102399	Singh, H. and Gonzalez-Juarbe, N. and Pieper, R. and Yu, Y. and Vashee, S.	Singh, H., Gonzalez-Juarbe, N., Pieper, R., Yu, Y., & Vashee, S. (2023). Predictive biomarkers for latent Mycobacterium tuberculosis infection. Tuberculosis (Edinburgh, Scotland), 147, 102399. Advance online publication. https://doi-org.qulib.idm.oclc.org/10.1016/j.tube.2023.102399	Tuberculosis is a leading cause of infectious death worldwide, with almost a fourth of the world's population latently infected with its causative agent, Mycobacterium tuberculosis. Current diagnostic methods are insufficient to differentiate between healthy and latently infected populations. Here, we used a machine learning approach to analyze publicly available proteomic data from saliva and se…	N/A	2024	N/A	N/A	Unclear	Empirical studies (ES)	N/A	Unclear	N/A	N/A	N/A	N/A	Weka	to differentiate between PTB vs. LTBI vs. control cohorts, to classify the LTBI vs. control cohort using 432 sputum proteins identified by mass spectrometry	Machine Learning (ML)	In this study, we used Random Forest classifier implemented in Weka version 3.8.6 with 100 decision trees as input parameters (https://waikato.github.io/we ka-wiki/citing_weka). We used a five-fold cross-validation technique to evaluate the performance of all models. Here, all the samples were randomly divided into an equal size five sets, of which four sets were used to train the model and the f…	first machine learning model we developed is to differentiate between PTB vs. LTBI vs. control cohorts, and the second model we developed is to classify the LTBI vs. control cohort using 432 sputum proteins identified by mass spectrometry.	Training, validation, precision	True Positive (TP) Rate, False Positive (FP) Rate, Precision, Recall, and Matthew’s correlation coefficient (MCC) were used.	The accuracy ranges from 77.2% for individual proteins, 84% for the 2-protein set, 88.6% for the 3-protein set, 90% for the 4-protein set, 95.4% for the 5-protein set, and 97.7% for the 6-protein set. These protein sets can be used to develop new test protocols to identify potential LTBI cohorts among a control cohort group	N/A	N/A	N/A		N/A
Jood	Vague study- keep	Mohannad	Outbreak of Pseudomonas aeruginosa Infections from a Contaminated Gastroscope Detected by Whole Genome Sequencing Surveillance	10.1093/cid/ciaa1887	Sundermann, A. J. and Chen, J. and Miller, J. K. and Saul, M. I. and Shutt, K. A. and Griffith, M. P. and Mustapha, M. M. and Ezeonwuka, C. and Waggle, K. and Srinivasa, V. and Kumar, P. and Pasculle, A. W. and Ayres, A. M. and Snyder, G. M. and Cooper, V. S. and Van Tyne, D. and Marsh, J. W. and Dubrawski, A. W. and Harrison, L. H.	Sundermann, A. J., Chen, J., Miller, J. K., Saul, M. I., Shutt, K. A., Griffith, M. P., Mustapha, M. M., Ezeonwuka, C., Waggle, K., Srinivasa, V., Kumar, P., Pasculle, A. W., Ayres, A. M., Snyder, G. M., Cooper, V. S., Van Tyne, D., Marsh, J. W., Dubrawski, A. W., & Harrison, L. H. (2021). Outbreak of Pseudomonas aeruginosa Infections from a Contaminated Gastroscope Detected by Whole Genome Seque…	Background: Traditional methods of outbreak investigations utilize reactive whole genome sequencing (WGS) to confirm or refute the outbreak. We have implemented WGS surveillance and a machine learning (ML) algorithm for the electronic health record (EHR) to retrospectively detect previously unidentified outbreaks and to determine the responsible transmission routes. Methods: We performed WGS surv…	2016-2019	2021	Pittsburgh, Pennsylvania, USA	University of Pittsburgh Medical Center (UPMC) Presbyterian Hospital	Clinical	Factorial Experiments (FE)	31/882	Unclear	Outbreak patients	N/A	N/A	N/A	N/A	N/A	Machine Learning (ML)	Machine learning algorithms based on Bayesian inference were designed and applied to defined lists of potential transmission routes using a case-control approach with scoring function and optimization process, as previously described [11, 12]. Cases were defined as patients whose clinical isolates differed by ≤15 pairwise SNPs, whereas controls were patients who were hospitalized during the 30 da…	The ML algorithm identified gastroscopy as a potential transmission route for 4 of the 6 patients. Manual EHR review confirmed gastroscopy as the most likely route for 5 patients. This transmission route was confirmed by identification of a genetically-related P. aeruginosa incidentally cultured from a gastroscope used on 4of the 5 patients. Three infections, 2 of which were blood stream infectio…	Validation	OR	There were 23 top ranked transmission routes identified by the ML algorithm. Gastroscopy (patients 1, 2, 4, and 5; OR 338.04, P-value < .01) (ranked #3) and bronchoscopy (patients 1, 2, and 4–6; OR 420.32, P-value < .001) (rank #1) were initially deemed to be plausible routes.	EDS-HAT is an effective tool for detecting outbreaks and identifying novel and previously unrecognized routes of transmission. This investigation supports the use of WGS surveillance and ML algorithms to identify highly impactful outbreaks for which a substantial proportion of infections could be prevented. Widespread use of EDS-HAT by healthcare institutions has the potential to increase patient…	the ML algorithm relies on the presence of charge codes in the patient EHR to identify transmission routes. Patient 3 did not have a charge code for gastroscopy but, upon manual EHR review, was found to have had a procedure with gastroscope A. Thus, inconsistencies in charge codes may result in decreased sensitivity to detect all transmission events.	N/A		WGS surveillance combined with a ML algorithm of the EHR identified a previously undetected outbreak of gastroscope-associated P. aeruginosa infections. These results underscore the value of WGS surveillance and ML of the EHR for enhancing outbreak detection in hospitals and preventing serious infections.
Jood		Mohannad	Estimating the association between antibiotic exposure and colonization with extended-spectrum Œ≤-lactamase-producing Gram-negative bacteria using machine learning methods: a multicentre, prospective cohort study	10.1016/j.cmi.2019.05.013	Tacconelli, E. and G√≥rska, A. and De Angelis, G. and Lammens, C. and Restuccia, G. and Schrenzel, J. and Huson, D. H. and Careviƒá, B. and Preo≈£escu, L. and Carmeli, Y. and Kazma, M. and Spanu, T. and Carrara, E. and Malhotra-Kumar, S. and Gladstone, B. P.	Tacconelli, E., Górska, A., De Angelis, G., Lammens, C., Restuccia, G., Schrenzel, J., Huson, D. H., Carević, B., Preoţescu, L., Carmeli, Y., Kazma, M., Spanu, T., Carrara, E., Malhotra-Kumar, S., & Gladstone, B. P. (2020). Estimating the association between antibiotic exposure and colonization with extended-spectrum β-lactamase-producing Gram-negative bacteria using machine learning methods: a m…	Objectives: The aim of the study was to measure the impact of antibiotic exposure on the acquisition of colonization with extended-spectrum Œ≤-lactamase-producing Gram-negative bacteria (ESBL-GNB) accounting for individual- and group-level confounding using machine-learning methods. Methods: Patients hospitalized between September 2010 and June 2013 at six medical and six surgical wards in Italy,…	2010-2013	2020	Italy, serbia, romania	12 wards (six medical and six surgical) in three uni- versity hospitals in Italy (UCSC), Serbia (CCS) and Romania (IDMB)	Clinical	Cohort (CS)	10034	Convenience	Other	Both	18-70	N/A	?Python	to measure the impact of antibiotic exposure on the acquisition of colonization with extended-spectrum b-lactamase-producing Gram-negative bacteria (ESBL-GNB) ac- counting for individual- and group-level confounding using machine-learning methods.	Machine Learning (ML)	Machine-learning methodology was chosen to translate a multidimensional model (number of antibiotics, combinations and sequential usage) into a simple ranking of antibiotics or combinations associated with the acquisition of ESBL-GNB. We applied a multistep approach. First, each patient was encoded with a normalized numerical vector representing the patient's clinical and epidemiological co-morbi…	The aim of the study was to measure the impact of antibiotic exposure on the acquisition of colonization with extended-spectrum b-lactamase-producing Gram-negative bacteria (ESBL-GNB) ac- counting for individual- and group-level confounding using machine-learning methods.	Training, validation, precision	N/A	Using ML, the ranking of all antibiotics in selecting ESBL colo- nization varied greatly at patient level depending on whether the same antibiotic was used as monotherapy or in combination and to the sequential usage of antibiotics during hospitalization and in the 30 days before hospitalization. Monotherapy ranked higher als combination therapy in promoting ESBL-GNB colonization. Among monothera…	N/A	Weaknesses of RF include the need for a large training data set (because they learn from historical data) and complex clinical translation of results.	N/A		Impact of antibiotics on selecting ESBL-GNB at intestinal level varies if used in monotherapy or combination and according to previous antibiotic exposure. These finding should be explored in future clinical trials on antibiotic stewardship interventions.
Jood		Mohannad	Association Among Household Water, Sanitation, and Hygiene (WASH) Status and Typhoid Risk in Urban Slums: Prospective Cohort Study in Bangladesh	10.2196/41207	Tadesse, B. T. and Khanam, F. and Ahmmed, F. and Liu, X. X. and Islam, M. T. and Kim, D. R. and Kang, S. S. and Im, J. and Chowdhury, F. and Ahmed, T. and Aziz, A. B. and Hoque, M. and Park, J. and Pak, G. and Jeon, H. J. and Zaman, K. and Khan, A. I. and Kim, J. H. and Marks, F. and Qadri, F. and Clemens, J.	Tadesse, B. T., Khanam, F., Ahmmed, F., Liu, X., Islam, M. T., Kim, D. R., Kang, S. S., Im, J., Chowdhury, F., Ahmed, T., Aziz, A. B., Hoque, M., Park, J., Pak, G., Jeon, H. J., Zaman, K., Khan, A. I., Kim, J. H., Marks, F., Qadri, F., … Clemens, J. D. (2023). Association Among Household Water, Sanitation, and Hygiene (WASH) Status and Typhoid Risk in Urban Slums: Prospective Cohort Study in Bang…	Background: Typhoid fever, or enteric fever, is a highly fatal infectious disease that affects over 9 million people worldwide each year, resulting in more than 110,000 deaths. Reduction in the burden of typhoid in low-income countries is crucial for public health and requires the implementation of feasible water, sanitation, and hygiene (WASH) interventions, especially in densely populated urban…	2018-2020	2023	Bangladesh	Mirpur Field Clinic; Suhrawardy Hospital; Radda Barnen; Adhunik Hospital; Shishu hospital; Kurmitola General Hospital; Kingston Hospital; Islami Bank Hospital	Clinical	Randomized Controlled Trial (RCT)	103064	Randomized	Other	Both	Early adults	25.9	?R Studio analytical software (R Foundation for Statistical Computing	We used a machine learning algorithm to create a dichotomous composite variable, aimed to assess the association between household WASH status and typhoid risk in a training subpopulation of a large prospective cohort (n=98,087), and to evaluate the performance of a machine learning algorithm in creating a composite WASH variable. Further, we investigated the protection associated with living in …	Machine Learning (ML)	we developed a binary WASH rule that predicts typhoid fever risk using individual WASH variables that were individually associated with the risk of typhoid fever and then conjoined as specified by the decision tree. Ultimately, the decision tree represents a composite WASH rule based on a combination of these WASH variables (Better versus Not Better WASH) predicting a classification of no typhoid…	to create a dichotomous composite variable (“Better” and “Not Better”) based on 3 WASH variables: private toilet facility, safe drinking water source, and presence of water filter. The algorithm was trained using data from the training subpopulation and then validated in a distinct subpopulation (n=65,286) to assess its sensitivity and specificity. Cox regression models were used to evaluate the …	Training, validation, precision	HR, ROC, youden index	The decision tree is shown in Figure 2. The dominant bifurcation for the prediction of typhoid in the tree was having a private toilet. In the training subpopulation, an optimal cutoff value of 0.0025 maximized the Youden index using the ROC curve, with an AUC of 56% (95% CI 53-59; Figure 3). With this threshold, the rule had a sensitivity of 74.6% (95% CI 68.9-80.0) and specificity of 34.7% (95%…	First, typhoid incidence data used in this analysis were collected using a prospective cohort with comprehensive surveillance of typhoid fever with repeated censuses and WASH assessments that allowed analysis of a dynamic cohort in a highly mobile population. The intensified community engagement and proactive house-to-house visits by community health workers have played a role in ensuring that th…	First, as noted earlier, we used WASH variables collected as part of the randomized clinical trial of vaccines and were not ascertained for determination of the balance of the randomized intervention arms rather than as in a specific study of WASH. Second, our initial dichotomization of WASH variables in the population was based on perceived clinical and public health significance, although such …	N/A		Our findings demonstrate that existing variations in household WASH are associated with differences in the risk of typhoid in densely populated urban slums. This suggests that attainable improvements in WASH facilities can contribute to enhanced typhoid control, especially in settings where major infrastructural improvements are challenging. These findings underscore the importance of implementin…
Jood		Mohannad	A PREVENTIVE TOOL FOR PREDICTING BLOODSTREAM INFECTIONS IN CHILDREN WITH BURNS	10.1097/SHK.0000000000002075	Tsurumi, A. and Flaherty, P. J. and Que, Y. A. and Ryan, C. M. and Banerjee, A. and Chakraborty, A. and Almpani, M. and Shankar, M. and Goverman, J. and Schulz, J. T. and Sheridan, R. L. and Friedstat, J. and Hickey, S. A. and Tompkins, R. G. and Rahme, L. G.	Tsurumi A, Flaherty PJ, Que YA, Ryan CM, Banerjee A, Chakraborty A, et al. A PREVENTIVE TOOL FOR PREDICTING BLOODSTREAM INFECTIONS IN CHILDREN WITH BURNS. Shock. 2023;59(3):393-9.	Introduction: Despite significant advances in pediatric burn care, bloodstream infections (BSIs) remain a compelling challenge during recovery. A personalized medicine approach for accurate prediction of BSIs before they occur would contribute to prevention efforts and improve patient outcomes. Methods: We analyzed the blood transcriptome of severely burned (total burn surface area [TBSA] ‚â•20%)…	2003-2009	2023	United States	Glue grant dataset	Clinical	Cohort (CS)	82	Convenience	Thermal burned pediatric	Both	<16 years	5.5	R version 3.4.4 was used for the statistical analyses	We applied the least absolute shrinkage and selection operator (LASSO) machine learning algorithm to select a panel of biomarkers predictive of BSI outcome.	Machine Learning (ML)	We developed a panel of ten probe sets corresponding to six annotated genes (ARG2, CPT1A, FYB, ITCH, MACF1 , and SSH2 ), two uncharacterized (LOC101928635, LOC101929599 ), and two unannotated regions.	Our aim is to to facilitate precision medicine plans in the pediatric burn-care setting and create innovative predictive tools for early prophylactic and therapeutic interventions in thermally injured children.	Diagnostic indices (sensitivity, specificity, PPV, NPV)	AUC, Sensitivity, specificity, PPV, NPV	Our multi-biomarker panel model yielded a higher accuracy prediction model (AUROC [95%CI]: 0.938 [0.881–0.981]) compared to models with TBSA (0.708 [0.588–0.824], p<0.001) or TBSA and inhalation injury status (0.792 [0.676–0.892], p=0.019)	Our study demonstrates that employing novel prognostic models based on blood transcriptome profiling early following severe burn is an effective method for identifying patients at increased risk for BSI during recovery.	N/A	effective		Our multi-biomarker panel model yielded a highly accurate prediction of BSIs before their onset. The early stratification of patients according to susceptibility to BSIs is expected to prevent and reduce infections-related complications. Additionally, the identity of the transcriptome signatures conferring prediction may open avenues for understanding components underlying increased susceptibilit…
Jood		Mohannad	A new scheme for strain typing of methicillin-resistant Staphylococcus aureus on the basis of matrix-assisted laser desorption ionization time-of-flight mass spectrometry by using machine learning approach	10.1371/journal.pone.0194289	Wang, H. Y. and Lee, T. Y. and Tseng, Y. J. and Liu, T. P. and Huang, K. Y. and Chang, Y. T. and Chen, C. H. and Lu, J. J.	Wang HY, Lee TY, Tseng YJ, Liu TP, Huang KY, Chang YT, et al. A new scheme for strain typing of methicillin-resistant Staphylococcus aureus on the basis of matrix-assisted laser desorption ionization time-of-flight mass spectrometry by using machine learning approach. PLoS ONE. 2018;13(3).	Methicillin-resistant Staphylococcus aureus (MRSA), one of the most important clinical pathogens, conducts an increasing number of morbidity and mortality in the world. Rapid and accurate strain typing of bacteria would facilitate epidemiological investigation and infection control in near real time. Matrix-assisted laser desorption ionization-time of flight (MALDI-TOF) mass spectrometry is a rap…	2009-2014	2018	Taiwan	Linkou branch of Chang Gung Memorial Hospital (CGMH)	Clinical	Empirical studies (ES)	N/A	Unclear	N/A	N/A	N/A	N/A	MALDI-TOF mass spectra	building templates to facilitate generating predictive models of methicillin-resistant Staphylococcus aureus (MRSA)	Machine Learning (ML)	MALDI-TOF mass spectra could be used to facilitate the characterization of multiple bio- logical molecules, mainly proteins. For typing at the species level, the expression patterns of certain proteins, particularly ribosomal proteins, are used as fingerprints of specific species	This study aims to develop a framework of applying machine learning method to the analysis of MALDI-TOF spectra.	Mixed	AUC, SE, and Accuracy	The average AUC of DT, SVM,KNN for the four strains (ST5, ST45 ,ST59,ST239 ) respectively :0.7725 , 0.962 , 0.91675. And the accuracy is 0.832 , 0.864 . 0.848	this strain typing result may benefit infection control or epidemiological investigation in near real time.	N/A	effective		The analysis of MALDI-TOF spectra by using various ML methods exhibited high perfor- mance for MRSA strain typing. A presumptive strain typing result could be provided a couple of days earlier before confirming the test results. Subsequently, this strain typing result may benefit infection control or epidemiological investigation in near real time. The promising fea- tures include rapidity, cost-…
Jood		Mohannad	Application of a MALDI-TOF analysis platform (ClinProTools) for rapid and preliminary report of MRSA sequence types in Taiwan	10.7717/peerj.5784	Wang, H. Y. and Liu, T. P. and Lu, J. J.	Wang HY, Liu TP, Lu JJ. Application of machine learning methods in analysis of MALDI-TOF spectra to generate rapid and accurate strain typing of MRSA. Clinical Chemistry and Laboratory Medicine. 2016;54(10):eA272.	Specific aim of the study: To provide more rapid and accurate strain typing of MRSA. Background: Methicillin resistance Staphylococcus aureus (MRSA) is one of the most important nosocomial pathogens. A real time infection control and investigation depends on rapid and accurate strain typing. However, the DNA based typing methods are either time-consuming or cost-ineffective. Matrix-assisted laser…	2003	2018	Taiwan	ten medical centers	Clinical	Empirical studies (ES)	N/A	Unclear	N/A	N/A	N/A	N/A	ClinProTools software	we used the ClinProTools software for analyzing MALDI-TOF mass spectra to generate classification models of MRSA lineages. Accordingly, clinical microbiology laboratories may rapidly provide preliminary typing reports of MRSA, which may be further confirmed using a sequence-based method, thus enabling clinical practitioners to exclude an outbreak or transmission in time.	Machine Learning (ML)	we used the ClinProTools software for analyzing MALDI-TOF mass spectra to generate classification models of MRSA lineages.	we aim to demonstrate the possibility to implement our method beyond S. aureus	Diagnostic indices (sensitivity, specificity, PPV, NPV)	accuracy, sensitivity, and spe	accuracy (82.80–94.40% for binary models and >81.00% for multiclass models)	This method can be used to identify bacterial species effectively and rapidly	our study did not adopt nucA polymerase chain reaction or other sequencing methods to exclude S. argenteus, and possibly our method might be unsuitable in other country with wide variety of bacterial lineage.	efficient tool?		A combination of MALDI-TOF MS analysis and ML models is a potentially accurate, objective, and efficient tool for infection control and outbreak investigation.
Jood		Mohannad	A deep learning model for predicting multidrug-resistant organism infection in critically ill patients	10.1186/s40560-023-00695-y	Wang, Y. and Wang, G. and Zhao, Y. and Wang, C. and Chen, C. and Ding, Y. and Lin, J. and You, J. and Gao, S. and Pang, X.	Wang Y, Wang G, Zhao Y, Wang C, Chen C, Ding Y, et al. A deep learning model for predicting multidrug-resistant organism infection in critically ill patients. Journal of Intensive Care. 2023;11(1).	Background: This study aimed to apply the backpropagation neural network (BPNN) to develop a model for predicting multidrug-resistant organism (MDRO) infection in critically ill patients. Methods: This study collected patient information admitted to the intensive care unit (ICU) of the Affiliated Hospital of Qingdao University from August 2021 to January 2022. All patients enrolled were divided r…	2021-2022	2023	China , Qingdao	Affiliated Hospital of Qingdao University	Clinical	Cohort (CS)	688	Convenience	ICU patients	Both	≥18 years	65.5 (median)	R software 4.2.3	to predict MDRO infection in ICU patients.	Deep Learning (DL)	The backpropagation neural network (BPNN), one of the most widely used deep learning methods, is a mul- tilayer forward neural network trained according to the error backpropagation algorithm	This study aimed to apply the backpropagation neural network (BPNN) to develop a model for predict- ing multidrug-resistanThis study aimed to apply the backpropagation neural network (BPNN) to develop a model for predict- ing multidrug-resistant organism (MDRO) infection in critically ill patients. organism (MDRO) infection in critically ill patients.	Mixed	the calibration curve, the area under the curve (AUC), sensitivity, specificity, and accuracy.	The BPNN model performed well and was potentially used to predict MDRO infection in ICU patients.	the advantage of BPNN is no need for prior knowledge of the mapping relationship between independent and dependent variable , and BPNN can accept all kinds of independent variables simultaneously without any form of variable transformation	the current study was a single-center retrospective modeling study, which restricted us from determining causal relationships between predictors and outcomes ,also the retrospective and observational data may result in selection bias.	effective		We combined Lasso and backward stepwise regres- sion to screen out nine predictors and built the BPNN model for MDRO infection in ICU patients based on them. The model has proven good prediction perfor- mance, which may be an effective instrument for iden- tifying high-risk groups of MDRO infection in the early stage and helping medical personnel intervene early to reduce the rate of MDRO infecti…
Jood		Mohannad	Role of overcrowding in meticillin-resistant Staphylococcus aureus transmission: Bayesian network analysis for a single public hospital	10.1016/j.jhin.2011.01.016	Waterhouse, M. and Morton, A. and Mengersen, K. and Cook, D. and Playford, G.	Waterhouse M, Morton A, Mengersen K, Cook D, Playford G. Role of overcrowding in meticillin-resistant Staphylococcus aureus transmission: Bayesian network analysis for a single public hospital. Journal of Hospital Infection. 2011;78(2):92-6.	The transmission of multiple antibiotic-resistant organisms (MROs) in hospitals is affected by many inter-related factors. These include the background prevalence of the organism (burden), hand hygiene, the efficiency of patient screening, the isolation or cohorting of carriers, the quality of hospital cleaning, and bed occupancy. In addition, the prevalence of one MRO may influence the transmiss…	2008-2009	2011	Australia	Princess Alexandra Hospital (PAH), Brisbane	Clinical	Empirical studies (ES)	N/A	Convenience	Other	Both	N/A	N/A	BN	Software can be used to integrate this information to produce a BN representing our initial state of knowledge	Others	BN is a quantified graphical model of factors and their inter- actions relating to a response of interest. The network is quantified using conditional probabilities.	our aim is to learn how to limit MRO transmission more effectively, it may be helpful to consider the system of HAI as a single network.	Validation	Unclear	We assessed goodness-of-fit by manipulating the network to reflect the condi- tions observed for a particular month and comparing the predicted number of MRSA isolates to those observed.	N/A	the issue that BN analysis may be invalid.	Seek efficiency ?		We conclude that, within this institution, the association between high bed occupancy and increased transmission of MRSA may be subject to a dynamic multidimensional threshold and tipping point. This may be influenced by other factors such as MRSA burden and whether the high bed occupancy interferes with preparation and cleaning of beds for new patients and with hand hygiene and efforts to isolat…
Jood		Mohannad	Development of machine learning models for the detection of surgical site infections following total hip and knee arthroplasty: a multicenter cohort study	10.1186/s13756-023-01294-0	Wu, G. and Cheligeer, C. and Southern, D. A. and Martin, E. A. and Xu, Y. and Leal, J. and Ellison, J. and Bush, K. and Williamson, T. and Quan, H. and Eastwood, C. A.	Wu G, Cheligeer C, Southern DA, Martin EA, Xu Y, Leal J, et al. Development of machine learning models for the detection of surgical site infections following total hip and knee arthroplasty: a multicenter cohort study. Antimicrob Resist Infect Control. 2023;12(1):88.	BACKGROUND: Population based surveillance of surgical site infections (SSIs) requires precise case-finding strategies. We sought to develop and validate machine learning models to automate the process of complex (deep incisional/organ space) SSIs case detection. METHODS: This retrospective cohort study included adult patients (age‚Äâ‚â•‚Äâ18¬†years) admitted to Calgary, Canada acute care hospital…	2013-2020	2023	Canada, Calgary	any tertiary acute care hospitals in Calgary, Canada	Clinical	Cohort (CS)	235	Convenience	Other	Both	≥18 years	N/A	nine XGBoost models	to identify deep incisional SSI, organ/space SSI and complex SSI using administrative data, EMR free text data and both types of data.	Machine Learning (ML)	XGBoost is a machine learning model that com- bines weak decision trees to perform regression and clas- sification.	The purpose of this study was to determine the incidence of SSI and to develop machine learning models to automate the process of detecting complex (deep incisional/ organ space) SSI following THA/TKA.	Mixed	sensitivity, specificity, positive predictive value, negative predictive value, F1 score, the area under the receiver operating characteristic curve (ROC AUC) and the area under the precision–recall curve (PR AUC)	We developed and evaluated nine machine learning models to identify SSIs from patient charts.	Our findings suggest machine learning models derived from administrative data and EMR text data achieved high performance and can be used to automate the detection of complex SSIs.	the reported incidence rates of SSIs were calculated using 90 days of follow-up as literature suggests most SSIs tend to occur within the first 3 months following surgery also the imbalanced data may create chal- lenges for machines to capture the text patterns of SSI cases and we only included nursing notes for model development as they contain the most clinical detail of daily patient care and …	N/A		Detecting SSIs from large population-based cohorts is imperative for IPC surveillance programs. Our findings suggest machine learning models derived from adminis- trative data and nursing notes in EMR text data achieved high performance and can be used to automate the pro- cess of complex SSIs detection.
Jood	?Out of scope- keep	Mohannad	Monitoring and Early Warning Analysis of the Epidemic Situation of Escherichia coli Based on Big Data Technology and Cloud Computing	10.1155/2022/8739447	Yan, M. and Yan, M.	Yan M, Yan M. Monitoring and Early Warning Analysis of the Epidemic Situation of Escherichia coli Based on Big Data Technology and Cloud Computing. Journal of Healthcare Engineering. 2022;2022.	The purpose of this study is to analyze the molecular epidemiological characteristics and resistance mechanisms of Escherichia coli. The study established a big data cloud computing prediction model for the epidemic mechanism of the pathogen. The study establishes the early warning, control parameters, and mathematical model of Escherichia coli infectious disease and monitors the molecular sequen…	N/A	2022	China		Research	Algorithm Development and Evaluation (ADE)	N/A	Convenience	N/A	N/A	N/A	N/A	data cloud computing prediction model	establish the epidemic trend model of Escherichia coli.	Machine Learning (ML)	Unclear	The purpose of this study is to analyze the molecular epidemiological characteristics and resistance mechanisms of Escherichia coli.	Diagnostic indices (sensitivity, specificity, PPV, NPV)	Sensitivity,specificity , FPR accuracy	sensitivity reached 86%, while the accuracy rate was only 53%.	results shows that the algorithm we developed has better predictive performance and is more practical.	the promoter datasets used in the past are mostly small, and the nonpromoter datasets are relatively large and most of the work does not have a deep understanding of promoters and insufficient utilization of characteristic information	proves the effectiveness?		In this study, a new prediction model of the Escherichia coli promoter is developed. We first considered the interaction between RNA polymerase and DNA sequence and con- structed a position correlation scoring function. In fact, this scoring function can roughly measure the free energy of interaction between RNA polymerase and DNA sequence. Second, the discrete index is used to describe the seque…
Jood	There is infected group and colonized group?	Mohannad	Using time-series chest radiographs and laboratory data by machine learning for identifying pulmonary infection and colonization of Acinetobacter baumannii	10.1186/s12931-023-02624-x	Zeng, Z. and Wu, J. and Qin, G. and Yu, D. and He, Z. and Zeng, W. and Zhou, H. and Lin, J. and Liu, L. and Qi, C. and Chen, W.	Zeng Z, Wu J, Qin G, Yu D, He Z, Zeng W, et al. Using time-series chest radiographs and laboratory data by machine learning for identifying pulmonary infection and colonization of Acinetobacter baumannii. Respiratory Research. 2024;25(1).	Background: Accurately distinguishing between pulmonary infection and colonization in patients with Acinetobacter baumannii is of utmost importance to optimize treatment and prevent antibiotic abuse or inadequate therapy. An efficient automated sorting tool could prompt individualized interventions and enhance overall patient outcomes. This study aims to develop a robust machine learning classifi…	N/A	2024	China , Guangzhou	N/A	Clinical	Cohort (CS)	152	Convenience	Unclear	Both	53-74 years	62	Python Software , version 3.7.4	we used logistic regression, a machine learning Logistic regression diagnostics assess the effectiveness of models in capturing the underlying associations between predictors and patient outcomes in the given dataset, whether it is the dataset used for building the model or data from a distinct population	Machine Learning (ML)	Unclear	This study aims to develop a robust machine learning classification model using a combination of time-series chest radiographs and laboratory data to accurately classify pulmonary status caused by Acinetobacter bauma	Mixed	AUC, accuracy, sensitivity, and specificity	The AUC, accuracy, sensitivity and specificity for model 1 respectively: 0.741 (0.568,0.775) 0.587(0.432,0.730) 0.458(0.256,0.672) 0.727(0.498,0.893). Model 2 0.720(0.551,0.777) 0.652(0.498,0.786) 0.667(0.447,0.844) 0.636(0.407,0.828) . Model 3 0.845(0.680,0.875) 0.783(0.636,0.891) 0.833(0.626,0.953) 0.727(0.498,0.893) . Model 4 0.850(0.638,0.873) 0.761 (0.612,0.874) 0.833(0.626,0.953) 0.682(0.45…	N/A	the quantitative analysis of pneumo- nia scores was subjective and not computer-assisted, which may introduce potential bias also the quantitative analysis of pneumo- nia scores was subjective and not computer-assisted, which may introduce potential bias also the quantitative analysis of pneumo- nia scores was subjective and not computer-assisted, which may introduce potential bias also the curre…	efficient ?		In conclusion, the proposed model, incorporating time- series chest radiographs and laboratory data, shows promise in the early detection of A. baumannii infection and colonization. We envision a potential implementa- tion strategy in clinical practice. For high-risk patients in respiratory and critical care, neurosurgery, and critical care medicine departments, regular chest radiographs and moni…
Jood		Mohannad	A study on the diagnosis of the Helicobacter pylori coccoid form with artificial intelligence technology	10.3389/fmicb.2022.1008346	Zhong, Z. and Wang, X. and Li, J. and Zhang, B. and Yan, L. and Xu, S. and Chen, G. and Gao, H.	Zhong Z, Wang X, Li J, Zhang B, Yan L, Xu S, et al. A study on the diagnosis of the Helicobacter pylori coccoid form with artificial intelligence technology. Frontiers in Microbiology. 2022;13.	Background: Helicobacter pylori (H. pylori) is an important pathogenic microorganism that causes gastric cancer, peptic ulcers and dyspepsia, and infects more than half of the world‚Äôs population. Eradicating H. pylori is the most effective means to prevent and treat these diseases. H. pylori coccoid form (HPCF) causes refractory H. pylori infection and should be given more attention in infectio…	N/A	2022	China	the China Center for H. pylori Molecular Medicine (CCHpMM, Shanghai, China).	Research	Diagnostic Study (DS)	N/A	Other	N/A	N/A	N/A	N/A	Colabeler v2.0.4 software	We used the manual labeling results as the gold standard, and the model detection and manual reading results as the true values; the higher the error, the higher the MAE.	Machine Learning (ML)	The use of AI in diagnosis could increase the accuracy of recognizing HPCF and reduce manual reading errors, making HPCF detection universally popularized.	The aim of this study was to assess HPCF identification using two representative models: the one-stage model YOLO v5 and two-stage model Faster-RCNN	Mixed	precision (P), recall (R), and mean average precision (mAP)	Two models, Faster R-CNN and YOLO v5, were used to predict the 1,007 sub-images in the test set. The results showed that the YOLO v5 model offered a better accuracy for HPCF detection than Faster R-CNN, particularly in coccoid detection.	HPCF identification using AI has the advantage of high accuracy and efficiency with the potential to assist or replace pathologists in clinical practice for HPCF identification.	the imbalance between the strong demand for diagnosis and the pathologists’ scarce resources has become an important factor limiting HPCF diagnosis development and promotion.	N/A		The application of AI models to HPCF diagnosis is of great clinical significance. Owing to the long cycle of training excellent pathologists, the imbalance between the strong demand for diagnosis and the pathologists’ scarce resources has become an important factor limiting HPCF diagnosis development and promotion. AI model accuracy can match that of senior pathologists and reduce the reliance on…
Jood		Mohannad	Identifying the need for infection-related consultations in intensive care patients using machine learning models	10.1038/s41598-024-52741-w	Zwerwer, L. R. and Luz, C. F. and Soudis, D. and Giudice, N. and Nijsten, M. W. N. and Glasner, C. and Renes, M. H. and Sinha, B.	Zwerwer LR, Luz CF, Soudis D, Giudice N, Nijsten MWN, Glasner C, et al. Identifying the need for infection-related consultations in intensive care patients using machine learning models. Sci Rep. 2024;14(1):2317.	Infection-related consultations on intensive care units (ICU) have a positive impact on quality of care and clinical outcome. However, timing of these consultations is essential and to date they are typically event-triggered and reactive. Here, we investigate a proactive approach to identify patients in need for infection-related consultations by machine learning models using routine electronic h…	2014-2017	2024	Netherlands	University Medical Center Groningen	Clinical	Cohort (CS)	8925	Convenience	ICU patients	Both	18-101	60.3	Python	to identify patterns in large amounts of data, has the potential to support early identification and triggering of infection-related consultations. The use of machine learning in infectious diseases and microbiology is increasing. It covers a wide range of infection-related aspects and is often based on ICU data	Machine Learning (ML)	LSTM is an artificial recurrent neural network with the advantage to include memory and feedback into the model architecture.	Therefore, this study aimed at identifying the need for an infection-related consultation in ICU patients several hours in advance by developing a machine learning model using data routinely collected in the EHR.	Mixed	the area under the receiver operating curve (AUROC) and the area under the precision recall curve (AUPRC).	Using LSTM resulted in the prediction of infection‐related consultations in the next clinical shift (up to eight hours in advance) with an area under the receiver operating curve (AUROC) of 0.921 and an area under the precision recall curve (AUPRC) of 0.541.	the data did not need to be aggregated to be used in the model, but all available information could be used without the need for additional feature pre-processing.	N/A	N/A		N/A

## Sheet: Table S1
	Study #	Author’s name	Citation (Endnote)	Country	Economy status	Site type	Study design	Name of AI/Software	Type of AI/Software	Indication of aim (summarized + keywords)	summarized aim	scope of aim	Indication of advantage (summarized + keywords)	Scope of advantage	Indication of limitation (summarized + keywords)	Scope of limitation	Effectiveness (as reported)	advantages
A1	s1	Jeon K, 2022	Jeon K, Kim JM, Rho K, Jung SH, Park HS, Kim JS. Performance of a Machine Learning-Based Methicillin Resistance of Staphylococcus aureus Identification System Using MALDI-TOF MS and Comparison of the Accuracy according to SCCmec Types. Microorganisms. 2022;10(10).	Korea	high	Clinical	Algorithm Development and Evaluation (ADE)	AMRQuest software, v.2.1	Machine Learning (ML)	to develop a machine learning approach for the presumptive identification of MRSA using MALDI-TOF mass spectrometry and to evaluate the performance of this model based on different SCCmec types of MRSA	presumptive identification of MRSA	Pathogen identification	the high accuracy of the machine learning model (AMRQuest v.2.1) for predicting MRSA and MSSA. The model demonstrated an accuracy of 87.6%, with a sensitivity of 91.8% and specificity of 83.3%, which suggests it can effectively differentiate between MRSA and MSSA in clinical isolates. This capability can lead to faster and more reliable identification of these pathogens, ultimately improving pati…	Enhanced Diagnostic Accuracy	the low accuracy for SCCmec IV type MRSA, which was only 21.4%. This suggests that the machine learning model struggles to accurately classify this specific type of MRSA, potentially leading to misidentification and inadequate treatment. Additionally, the model's performance may vary in different clinical settings, indicating a need for further validation and optimization with larger and more div…	Lack of Real-World Validation	N/A
A2	s2	Çaǧlayan Ç, 2022	Çaǧlayan, Ç., Barnes, S. L., Pineles, L. L., Harris, A. D., & Klein, E. Y. (2022). A Data-Driven Framework for Identifying Intensive Care Unit Admissions Colonized With Multidrug-Resistant Organisms. Frontiers in public health, 10, 853757. https://doi.org/10.3389/fpubh.2022.853757	USA	high	Academic, clinical	Cohort (CS)	Logistic regression (LR), random forest (RF), extreme gradient boosting (XGBoost), artificial neural network (ANN), support vector machine (SVM)	Machine Learning (ML)	to develop a data-driven framework to identify patients likely to be colonized with VRE, CRE, or MRSA upon ICU admission, leveraging electronic health record (EHR) data to generate timely and accurate predictions	identify patients likely to be colonized with VRE, CRE, or MRSA upon ICU admission	Pathogen identification	the development of a data-driven predictive framework that can accurately identify patients likely to be colonized with multidrug-resistant organisms (MDROs) upon ICU admission. This framework leverages electronic health record (EHR) data to generate timely predictions, which can facilitate early clinical interventions and targeted screening programs. By identifying high-risk patients in real-tim…	Predictive Modeling and Risk Assessment	the lack of comprehensive patient medical history data outside of the institution. This limitation means that the researchers did not account for factors such as antibiotic consumption during outpatient visits or treatments received at other healthcare facilities. Consequently, this could affect the accuracy of the predictions regarding MDRO colonization, as the study relied on administrative dat…	Generalizability Issues	N/A
A3	s3	Ötleş E, 2023	Ötleş, E., Balczewski, E. A., Keidan, M., Oh, J., Patel, A., Young, V. B., Rao, K., & Wiens, J. (2023). Clostridioides difficile infection surveillance in intensive care units and oncology wards using machine learning. Infection control and hospital epidemiology, 44(11), 1776–1781. https://doi.org/10.1017/ice.2023.54	USA	high	Academic, clinical	Cohort (CS)	L2-regularized logistic regression model	Machine Learning (ML)	to explore the use of machine learning models embedded in electronic health records (EHR) to assess patient risk for hospital-onset CDI (HO-CDI) noninvasively and to evaluate the effectiveness of these models in infection prevention efforts	to assess patient risk for hospital-onset CDI and evaluate effectivness of AI models	Pathogen identification	the use of machine learning (ML) models for early detection of hospital-onset Clostridioides difficile infection (HO-CDI). The ML approach provides daily risk estimates for patients, allowing for timely identification of those at risk before they become colonized with the pathogen. This capability can enhance infection prevention efforts and improve patient outcomes by targeting interventions ear…	Predictive Modeling and Risk Assessment	he higher rate of false-positive results generated by the machine learning (ML) model compared to swab-based surveillance. This leads to increased alerts and interventions, which can cause alert fatigue and mistrust in the surveillance system. Additionally, the ML model's performance may vary based on the specific hospital setting and patient population, as the study was conducted only in the Uni…	Generalizability Issues	N/A
A4	s4	Aggarwal S, 2023	Aggarwal, S., Dhall, A., Patiyal, S., Choudhury, S., Arora, A., & Raghava, G. P. S. (2023). An ensemble method for prediction of phage-based therapy against bacterial infections. Frontiers in microbiology, 14, 1148579. https://doi-org.qulib.idm.oclc.org/10.3389/fmicb.2023.1148579	India	lower middle	Unclear	Algorithm Development and Evaluation (ADE)	Alignment-based methods: BLASTPhage: Uses BLAST to compare phage genomes against a database of phages with known hosts. BLASTHost: Compares phage sequences against a database of host sequences. CRISPRPred: Predicts hosts based on CRISPR sequences in bacterial genomes. Machine learning models: Random Forest (RF) Gaussian Naive Bayes (GNB) Logistic Regression (LR) Support Vector Machine (SVM) with …	Machine Learning (ML) & Computational Biology (CB)	to facilitate researchers in the field of phage therapy by identifying potential phage candidates that might be suitable to lyse drug-resistant bacterial strains, thereby helping in narrowing down the search for suitable phages	facilitate researchers in the field of phage therapy	Therapeutic	the development of the PhageTB tool, which significantly improves the ability to identify potential phage candidates for treating drug-resistant bacterial infections. This tool enables researchers to predict which phages are likely to interact with specific bacterial strains, thereby streamlining the process of finding effective phage therapies. By providing a systematic approach to phage selecti…	Predictive Modeling and Risk Assessment	the constraint posed by the availability of datasets used for developing the prediction models. The researchers acknowledge that due to limited data, they were unable to incorporate important factors such as phage-host receptors and prophages into their models. This lack of comprehensive data may hinder the accuracy and reliability of the predictions made by the PhageTB tool, suggesting that the …	Data Limitation	N/A
A5	s5	Althomsons S, 2022	Sandy P Althomsons, Kathryn Winglee, Charles M Heilig, Sarah Talarico, Benjamin Silk, Jonathan Wortham, Andrew N Hill, Thomas R Navin, Using Machine Learning Techniques and National Tuberculosis Surveillance Data to Predict Excess Growth in Genotyped Tuberculosis Clusters, American Journal of Epidemiology, Volume 191, Issue 11, November 2022, Pages 1936–1943, https://doi.org/10.1093/aje/kwac117	USA	high	Other	Cohort (CS)	ML/DL techniques after NBH (DT, RF, SVM, Regularized regression, Ensemble methods, GBM, ANNs)	Machine Learning (ML) & Deep Learning (DL)	to use machine learning techniques and national tuberculosis surveillance data to predict excess growth in genotyped tuberculosis clusters, with the goal of early identification of clusters that may grow into outbreaks to allow for timely interventions and prevention of future TB cases	to predict excess growth in genotyped tuberculosis clusters, with the goal of early identification of clusters	Pathogen identification	using machine learning techniques to predict which clusters of tuberculosis cases are likely to grow, which can lead to early public health interventions and potentially prevent the spread of the disease. This proactive approach can be particularly beneficial in controlling the incidence of TB and reducing the associated morbidity and mortality	Early detection and prevention	the study's model is developed using historical surveillance data, and while it has been validated on a separate cohort, there may be concerns about how well the model generalizes to new, unseen data or to different populations or settings. Additionally, the model's performance may be affected by changes in TB surveillance practices, the emergence of new TB strains, or shifts in population demogr…	Generalizability Issues	N/A
B1	s6	Aminian M, 2014	Aminian, M., Couvin, D., Shabbeer, A., Hadley, K., Vandenberg, S., Rastogi, N., & Bennett, K. P. (2014). Predicting Mycobacterium tuberculosis complex clades using knowledge-based Bayesian networks. BioMed research international, 2014, 398484. https://doi.org/10.1155/2014/398484	USA, France	high	Unclear	Mixed Methods (MM)	Knowledge-based Bayesian network (KBBN)	Machine Learning (ML) & Computational Biology (CB)	to develop and validate a novel approach for incorporating expert rules into Bayesian networks to improve the classification accuracy of Mycobacterium tuberculosis complex (MTBC) clades. The KBBN model is designed to handle incomplete, ambiguous, or inaccurate rules and to refine rule-based classifiers when the rule set is insufficient.	to improve the classification accuracy of Mycobacterium tuberculosis complex (MTBC) clades	Pathogen identification	The KBBN model is designed to incorporate expert knowledge, which, combined with data, can lead to improved classification accuracy for MTBC clades. This enhanced accuracy is a significant advantage in the field of tuberculosis research and control	Enhanced Diagnostic Accuracy	while the KBBN model shows promise in classifying MTBC clades, its application is currently limited to the specific context of tuberculosis and the datasets used in the study (SITVIT and CDC). The model may not be directly applicable to other diseases or datasets without further adaptation and validation	Limited scope and applicability	N/A
B2	s7	Atkinson A, 2023	Atkinson, A., Ellenberger, B., Piezzi, V., Kaspar, T., Salazar-Vizcaya, L., Endrich, O., Leichtle, A. B., & Marschall, J. (2023). Extending outbreak investigation with machine learning and graph theory: Benefits of new tools with application to a nosocomial outbreak of a multidrug-resistant organism. Infection control and hospital epidemiology, 44(2), 246–252. https://doi-org.qulib.idm.oclc.org/1…	Switzerland	high	Clinical	Cohort (CS)	Decision trees, and Network graph analysis	Machine Learning (ML)	to improve existing outbreak investigation processes by applying machine-learning and graph-theoretical methods to a nosocomial outbreak of a multidrug-resistant organism, specifically VRE	improve existing outbreak investigation processes	Outbreak investigation and surveillance	The application of machine learning and graph theory has allowed the researchers to develop models that can predict potential VRE colonization and identify transmission pathways. This predictive capability enhances the ability to proactively manage the outbreak by prioritizing screening and implementing targeted infection control measures, thereby improving the overall management and control of t…	Predictive Modeling and Risk Assessment	The study is based on data from a specific hospital network in Switzerland, which may limit the generalizability of the findings to other settings or populations. The study's findings may not necessarily apply to different hospital systems, regions, or countries due to variations in healthcare infrastructure, patient demographics, and outbreak management protocols	Generalizability Issues	N/A
B3	s8	Azé J, 2015	Azé, J., Sola, C., Zhang, J., Lafosse-Marin, F., Yasmin, M., Siddiqui, R., Kremer, K., van Soolingen, D., & Refrégier, G. (2015). Genomics and Machine Learning for Taxonomy Consensus: The Mycobacterium tuberculosis Complex Paradigm. PloS one, 10(7), e0130912. https://doi-org.qulib.idm.oclc.org/10.1371/journal.pone.0130912	Netherlands, Pakistan, France	lower middle to high	Other	Algorithm Development and Evaluation (ADE)	Weka	Machine Learning (ML)	to develop a consensual taxonomy for MTC that is concordant with the most up-to-date data on Whole Genome Sequencing diversity	to develop a consensual taxonomy for MTC	Pathogen identification	The study relies on a dataset that, while extensive, may not capture all the diversity and variability of Mycobacterium tuberculosis complex (MTC) strains worldwide. Additionally, the taxonomic consensus inferred from the dataset may not be fully applicable to strains from regions not well-represented in the dataset or to new strains that may emerge in the future	Enhanced Diagnostic Accuracy	The development of the TBminer tool, which uses machine learning algorithms to infer a consensual taxonomy, can significantly improve the accuracy of tuberculosis strain classification. This enhances the diagnostic process by providing a more precise understanding of the genetic diversity of MTC, which is crucial for epidemiological surveillance and the control of tuberculosis	Generalizability Issues	N/A	N/A
B4	s9	Bournez C, 2023	Bournez, C., Riool, M., de Boer, L., Cordfunke, R. A., de Best, L., van Leeuwen, R., Drijfhout, J. W., Zaat, S. A. J., & van Westen, G. J. P. (2023). CalcAMP: A New Machine Learning Model for the Accurate Prediction of Antimicrobial Activity of Peptides. Antibiotics (Basel, Switzerland), 12(4), 725. https://doi-org.qulib.idm.oclc.org/10.3390/antibiotics12040725	Switzerland	High	Unclear	Mixed Methods (MM)	CalcAMP	Machine Learning (ML)	to develop and evaluate novel predictive ML models for the classification of AMPs and non-AMPs, specifically focusing on short AMPs with fewer than 35 amino acids	to accelerate the discovery of new AMPs as alternatives to antibiotics	Therapeutic	The study introduces novel machine learning models that can predict antimicrobial activity, which can be a significant advantage in the field of antibiotic research and development. The ability to predict the activity and toxicity of AMPs can help in designing potential clinical AMPs, thus contributing to predictive modeling and risk assessment in the development of new antibiotics	Predictive Modeling and Risk Assessment	The study discusses the challenges associated with the heterogeneity of input data and the difficulty in classifying peptides as generic AMPs due to various influencing factors such as bacterial strain, growth medium, and type of activity measured. Additionally, the document mentions the ideal but challenging goal of creating species or strain-specific models due to a lack of data	Generalizability Issues	N/A
B5	s10	Camoez M, 2015	Camoez, M., Sierra, J. M., Dominguez, M. A., Ferrer-Navarro, M., Vila, J., & Roca, I. (2016). Automated categorization of methicillin-resistant Staphylococcus aureus clinical isolates into different clonal complexes by MALDI-TOF mass spectrometry. Clinical microbiology and infection : the official publication of the European Society of Clinical Microbiology and Infectious Diseases, 22(2), 161.e1–…	Spain	high	Academic, clinical	Mixed Methods (MM)	CLINPROTOOLS, MALDI BIOTYPER	Machine Learning (ML)	to evaluate the use of MALDI-TOF/MS for the automated discrimination of major MRSA lineages and to develop a reliable tool for S. aureus typing.	automated discrimination of major MRSA lineages and to develop a reliable tool for S. aureus typing.	Pathogen identification	the study demonstrates the high sensitivity and specificity of the MALDI-TOF/MS method for identifying MRSA clonal complexes, which can lead to more accurate and timely diagnoses. This level of accuracy is crucial for effective infection control and the initiation of appropriate treatment measures.	Enhanced Diagnostic Accuracy	the study focuses on the use of MALDI-TOF/MS for the automated discrimination of MRSA lineages within a specific hospital setting and a limited time frame (1990–2009). The study's findings may not necessarily generalize to other geographical locations, different hospital settings, or more recent MRSA strains due to the evolving nature of bacterial resistance and the potential emergence of new clo…	Limited scope and applicability	N/A
C1	s11	Cheah, A. L. Y, 2018	Cheah, A. L. Y., Cheng, A. C., Spelman, D., Nation, R. L., Kong, D. C. M., & McBryde, E. S. (2018). Mathematical modelling of vancomycin-resistant enterococci transmission during passive surveillance and active surveillance with contact isolation highlights the need to identify and address the source of acquisition. BMC infectious diseases, 18(1), 511. https://doi-org.qulib.idm.oclc.org/10.1186/s…	Australia	high	Academic, clinical	Algorithm Development and Evaluation (ADE)	Hidden Markov Model (HMM) in conjunction with Bayesian inference	Machine Learning (ML)	to quantify the impact of active surveillance and contact isolation on VRE transmission and to emphasize the importance of addressing background acquisition rates of VRE to effectively control its spread in healthcare settings	effectively control VRE spread in healthcare settings	Outbreak investigation and surveillance	The study develops a mathematical model to predict VRE transmission rates, which can be a valuable tool for infection control and risk assessment in healthcare settings. By understanding the transmission dynamics, healthcare providers can better allocate resources and implement targeted interventions to reduce the spread of VRE.	Predictive Modeling and Risk Assessment	This is because the study's findings are based on data from a specific setting (a haematology-oncology ward) and may not be directly applicable to other hospital wards, patient populations, or healthcare settings. The model's effectiveness in other contexts would need to be validated, and the generalizability of the results across different scenarios is a common limitation in such studies	Generalizability Issues	N/A
C2	s12	Cherkasov A, 2009	Cherkasov A, Hilpert K, Jenssen H, Fjell CD, Waldbrook M, Mullaly SC, Volkmer R, Hancock RE. Use of artificial intelligence in the design of small peptide antibiotics effective against a broad spectrum of highly antibiotic-resistant superbugs. ACS Chem Biol. 2009 Jan 16;4(1):65-74. doi: 10.1021/cb800240j. PMID: 19055425.	Canada	high	Research	Mixed Methods (MM)	Artificial Neural Networks (ANNs)	Machine Learning (ML) & Deep Learning (DL)	to use artificial intelligence in the design of small peptide antibiotics that are effective against a broad spectrum of highly antibiotic-resistant superbugs	To asses the antibacterial, physical, and harmful properties of variety of small peptide antibiotics	Therapeutic	the development of small peptide antibiotics with the help of AI has the potential to improve treatment effectiveness by targeting a broad spectrum of antibiotic-resistant pathogens. This could lead to new therapeutic options for infections that are currently difficult to treat with existing antibiotics.	Improved Treatment Effectiveness	While the study uses artificial intelligence to design small peptide antibiotics and predict their activity against superbugs, the effectiveness of these peptides in real-world clinical settings has not been established. The peptides may behave differently in complex biological systems, and their interaction with other medications or patient conditions is not yet known.	Lack of Real-World Validation	Effective
C3	s13	de Bruin JS, 2017	de Bruin JS, Koller W, Zeckl J, Blacky A, Rappelsberger A, Adlassnig KP. Arden Syntax MLM Building Blocks for Microbiological Concepts and Their Application in Infection Surveillance. Stud Health Technol Inform. 2017;236:16-23. PMID: 28508774.	Austria	high	Clinical	Cohort (CS)	Rule-based system for processing medical knowledge, which is more related to knowledge representation and reasoning in the field of artificial intelligence.	Knowledge Discovery and Semantic Analysis (KD&SA)	To construct a library that provides interoperable building blocks for the analysis of microbiological laboratory test results, facilitating electronic HAI surveillance	Facilitating electronic HAI surveillance	Infection risk assessment	The development of a standardized library for the analysis of microbiological laboratory test results, using Java for preprocessing and Arden Syntax for knowledge-based querying, can potentially improve the accuracy of diagnosing healthcare-associated infections (HAIs). This is because the library facilitates the electronic surveillance of HAIs by providing structured and standardized building bl…	Enhanced Diagnostic Accuracy	the research was conducted at a single center, the Vienna General Hospital, which means that the findings may not be directly applicable to other healthcare institutions or settings. Additionally, the library is based only on surveillance criteria by the European Centre for Disease Prevention and Control (ECDC), and other widely used surveillance criteria were not included. These factors limit th…	Generalizability Issues	N/A
C4	s14	Doan, T. N, 2015	Doan TN, Kong DC, Marshall C, Kirkpatrick CM, McBryde ES. Characterising the Transmission Dynamics of Acinetobacter baumannii in Intensive Care Units Using Hidden Markov Models. PLoS One. 2015 Jul 1;10(7):e0132037. doi: 10.1371/journal.pone.0132037. PMID: 26131722; PMCID: PMC4489495.	Australia	high	Clinical	Cohort (CS)	Hidden Markov models (HMMs)	Machine Learning (ML)	to characterize the transmission dynamics of Acinetobacter baumannii in ICUs and to quantify the relative importance of different acquisition sources using HMMs.	to characterize the transmission dynamics of Acinetobacter baumannii in ICUs	Pathogen identification	By using HMMs, the study can estimate transmission parameters and predict the spread of A. baumannii within ICUs, which can be a valuable tool for infection control teams to assess the risk of outbreaks and to implement targeted interventions to prevent the spread of the pathogen. This predictive capability can be a significant advantage in managing and controlling the transmission of A. baumanni…	Predictive Modeling and Risk Assessment	the study's findings may not be directly transferable to other settings or populations due to factors such as differences in hospital practices, patient populations, and regional variations in the prevalence of A. baumannii and antibiotic resistance patterns. The model's parameters and conclusions are based on data from three hospitals in Melbourne, Australia, which may not represent the transmis…	Generalizability Issues	Effective
C5	s15	Feng C, 2023	Feng, C., Di, J., Jiang, S., Li, X., & Hua, F. (2023). Machine learning models for prediction of invasion Klebsiella pneumoniae liver abscess syndrome in diabetes mellitus: a singled centered retrospective study. BMC infectious diseases, 23(1), 284. https://doi.org/10.1186/s12879-023-08235-7	China	upper middle	Clinical	Observational study	Artificial Neural Network (ANN), Support Vector Machine (SVM), Logistic Regression, Random Forest, K-Nearest Neighbor, Decision Tree, and XGBoost.	Machine Learning (ML)	to develop and validate a machine learning algorithm-based model for predicting invasive Klebsiella pneumoniae liver abscess syndrome (IKPLAS) in diabetes mellitus patients. The study also compares the performance of different machine learning models.	predicting invasive Klebsiella pneumoniae liver abscess syndrome(IKPLAS) in diabetes mellitus	Pathogen identification	The study's focus is on developing a model that can predict the progression of IKPLAS, which is a valuable tool for risk assessment and early intervention in clinical settings. Machine learning models that can accurately predict such outcomes have the potential to improve patient management and clinical decision-making.	Predictive Modeling and Risk Assessment	the study is based on a single-centered retrospective design, which may limit the applicability of the findings to other populations or settings. The models' performance may vary when applied to data from different hospitals or patient populations, which is a common limitation in such studies.	Generalizability Issues	Effective
D1	s16	Freire, M. P, 2022	Freire, M. P., Rinaldi, M., Terrabuio, D. R. B., Furtado, M., Pasquini, Z., Bartoletti, M., de Oliveira, T. A., Nunes, N. N., Lemos, G. T., Maccaro, A., Siniscalchi, A., Laici, C., Cescon, M., D Albuquerque, L. A. C., Morelli, M. C., Song, A. T. W., Abdala, E., Viale, P., Filho, A. D. P. C., & Giannella, M. (2022). Prediction models for carbapenem-resistant Enterobacterales carriage at liver tran…	Brazil, Italy	upper middle to high	Clinical	Observational study	Random Forest Classifier	Machine Learning (ML)	to create a model able to predict CRE colonization at LT based on easy-to-obtain features that could guide antibiotic prophylaxis.	predict CRE colonization	Pathogen identification	the study has developed a model that can predict CRE colonization at LT, which is a significant advantage as it can guide antibiotic prophylaxis and potentially reduce the risk of CRE infection post-transplant. This predictive capability is a valuable tool for clinicians managing liver transplant patients	Predictive Modeling and Risk Assessment	The study is based on a retrospective analysis of data from two specific centers in different countries, which may limit the generalizability of the findings to other populations or settings. The predictive model developed may not perform as well when applied to different patient populations or transplant centers with varying characteristics and practices	Generalizability Issues	Effective
D2	s17	Goodman, K. E, 2019	Goodman KE, Simner PJ, Klein EY, Kazmi AQ, Gadala A, Toerper MF, Levin S, Tamma PD, Rock C, Cosgrove SE, Maragakis LL, Milstone AM; CDC Prevention Epicenters Program. Predicting probability of perirectal colonization with carbapenem-resistant Enterobacteriaceae (CRE) and other carbapenem-resistant organisms (CROs) at hospital unit admission. Infect Control Hosp Epidemiol. 2019 May;40(5):541-550. …	USA	high	Clinical	Cohort (CS)	Decision trees (DT); classification and regression tree (CART) algorithm, "rpart" package, version 4.1–13, was used in the R statistical package (version 3.0.5)	Machine Learning (ML)	to measure the prevalence of CRO and CPO perirectal colonization at hospital unit admission and develop machine learning methods to predict the probability of CRO and/or CPO carriage	predict the probability of CRO and/or CPO carriage	Pathogen identification	By developing machine learning methods to predict the probability of CRO and/or CPO carriage, the study offers a tool for healthcare providers to assess the risk of colonization with these dangerous pathogens. This can potentially lead to more targeted and effective infection control measures	Predictive Modeling and Risk Assessment	The study was conducted at a single center, and the models developed may not be directly applicable to other settings or populations without further validation. Additionally, the study's findings may not capture the full diversity of carbapenem-resistant organisms and their prevalence in different healthcare settings	Generalizability Issues	Not Effective
D3	s18	Gouareb R, 2023	Gouareb R, Bornet A, Proios D, Pereira SG, Teodoro D. Detection of Patients at Risk of Multidrug-Resistant Enterobacteriaceae Infection Using Graph Neural Networks: A Retrospective Study. Health Data Sci. 2023 Nov 20;3:0099. doi: 10.34133/hds.0099. PMID: 38487204; PMCID: PMC10904075.	Switzerland	high	Clinical	Empirical studies (ES)	Graph Neural Networks (GNNs)	Deep Learning (DL)	To develop and evaluate a graph-based machine learning model using GNNs to predict the risk of inpatient colonization by MDR Enterobacteriaceae, with the goal of supporting IPC programs in detecting patients at risk and preventing the spread of these infections	predict the risk of inpatient colonization by MDR Enterobacteriaceae	Pathogen identification	The use of Graph Neural Networks (GNNs) to detect patients at risk of multidrug-resistant Enterobacteriaceae infection allows for a more accurate prediction of colonization risks, which can significantly enhance infection prevention and control efforts. This predictive capability is a key advantage as it can help in identifying patients who are at risk, enabling targeted interventions and potenti…	Predictive Modeling and Risk Assessment	The model was developed and evaluated using data from a single hospital unit dataset, which may limit its ability to generalize to other healthcare settings. The study acknowledges that the epidemiology of healthcare-associated infections can vary widely, and therefore, the model's performance in different units or geographies remains to be validated	Generalizability Issues	Effective
D4	s19	Hattori S, 2020	Hattori, S., Sekido, R., Leong, I. W., Tsutsui, M., Arima, A., Tanaka, M., Yokota, K., Washio, T., Kawai, T., & Okochi, M. (2020). Machine learning-driven electronic identifications of single pathogenic bacteria. Scientific reports, 10(1), 15525. https://doi.org/10.1038/s41598-020-72508-3	Japan	high	Research	Mixed Methods (MM)	Rotation Forest ensembles in Weka	Machine Learning (ML)	to develop a rapid method for screening pathogenic bacteria by using a machine learning-driven resistive pulse analysis with a low thickness-to-diameter aspect ratio pore. The goal is to enable real-time identification of clinically important bacteria for infection control and medication before symptoms appear, which could revolutionize healthcare and environmental monitoring	early identification of clinically important bacteria	Pathogen identification	The developed method has the potential to identify pathogenic bacteria at an early stage, which could lead to timely intervention and prevention of disease outbreaks.	Early detection and prevention	While the study presents a novel method for identifying pathogenic bacteria using machine learning and an electronic sensor, it may not have been fully tested in real-world scenarios or clinical settings.	Lack of Real-World Validation	Effective
D5	s20	Hsu, C. C, 2008	Hsu, C. C., Lin, Y. E., Chen, Y. S., Liu, Y. C., & Muder, R. R. (2008). Validation study of artificial neural network models for prediction of methicillin-resistant Staphylococcus aureus carriage. Infection control and hospital epidemiology, 29(7), 607–614. https://doi.org/10.1086/588588	USA, Taiwan	high	Clinical	Empirical studies (ES)	Artificial Neural Networks (ANNs)	Machine Learning (ML) & Deep Learning (DL)	to develop and validate artificial neural network models that can predict the likelihood of MRSA carriage in patients at the time of admission to the hospital.	to create a tool that can aid in infection control and potentially reduce the need for active surveillance cultures, which are costly and labor-intensive	Pathogen identification	The artificial neural network models developed in the study have demonstrated high accuracy in predicting MRSA carriage, which can significantly enhance diagnostic capabilities and potentially lead to better patient outcomes.	Enhanced Diagnostic Accuracy	The study's findings may have limitations in terms of how well the ANN models can be generalized to other patient populations or settings beyond the two hospitals where the study was conducted. This is a common limitation in predictive modeling studies, as models may be influenced by the specific characteristics of the datasets used for training and validation	Generalizability Issues	Effective
E1	s21	Jacques J, 2020	Jacques J, Martin-Huyghe H, Lemtiri-Florek J, Taillard J, Jourdan L, Dhaenens C, Delerue D, Hansske A, Leclercq V. The detection of hospitalized patients at risk of testing positive to multi-drug resistant bacteria using MOCA-I, a rule-based "white-box" classification algorithm for medical data. Int J Med Inform. 2020 Oct;142:104242. doi: 10.1016/j.ijmedinf.2020.104242. Epub 2020 Jul 29. PMID: 32…	France	high	Clinical	Observational study	MOCA-I (Multi-Objective Classification Algorithm for Imbalanced data)	Machine Learning (ML)	to apply MOCA-I to a large-volume real-life dataset to assess its capacity to identify patients at risk of testing positive for MDR bacteria, including MRSA, and to determine the medical pertinence of the alert rules and the ranking generated by the system	to identify a set of risk factors for MDR pathogen carriage and infection.	Pathogen identification	by generating alert rules and risk scores that can identify patients at high risk of testing positive for MDR bacteria. This capability can significantly enhance infection control practices by enabling targeted screening and preventive measures, potentially leading to better patient outcomes and reducing the spread of drug-resistant infections	Predictive Modeling and Risk Assessment	the MOCA-I algorithm was developed and tested using data from a specific hospital setting. The rules generated by the algorithm might not be directly applicable to other institutions or populations without further validation. This is due to variations in patient demographics, hospital practices, and coding procedures that could affect the algorithm's performance when applied to different datasets	Generalizability Issues	Effective
E2	s22	Jakobsen, R. S, 2024	Jakobsen RS, Nielsen TD, Leutscher P, Koch K. A study on the risk stratification for patients within 24 hours of admission for risk of hospital-acquired urinary tract infection using Bayesian network models. Health Informatics J. 2024 Jan-Mar;30(1):14604582241234232. doi: 10.1177/14604582241234232. PMID: 38419559.	Denmark	high	Clinical	Empirical studies (ES)	Bayesian Network (BN)	Machine Learning (ML)	to develop and evaluate Bayesian Network models for risk stratification of hospital-acquired urinary tract infections (HA-UTI) within 24 hours of patient admission, focusing on models that are not only accurate but also transparent and interpretable by clinicians	risk stratification of hospital-acquired urinary tract infections (HA-UTI)	Infection risk assessment	the use of Bayesian Network models allows for probabilistic reasoning and the assessment of risk factors, which can lead to better-informed clinical decisions and targeted preventive strategies.	Predictive Modeling and Risk Assessment	The study may face challenges in generalizing the findings to different patient populations or healthcare settings due to the specific context of the data used for model development	Generalizability Issues	Effective
E3	s23	Khaledi A, 2016	Khaledi, A., Schniederjans, M., Pohl, S., Rainer, R., Bodenhofer, U., Xia, B., Klawonn, F., Bruchmann, S., Preusse, M., Eckweiler, D., Dötsch, A., & Häussler, S. (2016). Transcriptome Profiling of Antimicrobial Resistance in Pseudomonas aeruginosa. Antimicrobial agents and chemotherapy, 60(8), 4722–4733. https://doi.org/10.1128/AAC.00075-16	Germany	high	Unclear	Mixed Methods (MM)	Potential Support Vector Machine (P-SVM)	Machine Learning (ML)	to establish genotype-based molecular diagnostic tools for identifying current resistance profiles of bacterial pathogens and to pave the way for faster diagnostics that enable more efficient, targeted treatment strategies, ultimately aiming to mitigate the future potential for resistance evolution.	Genome based ML detection of resistance in pseudomonas argeuonosa	Antimicrobial resistance and stewardship	By employing RNA sequencing and machine learning algorithms, the study offers a promising approach to accurately identify key genetic determinants of antibiotic resistance in Pseudomonas aeruginosa, which can significantly improve the precision of clinical diagnostics	Enhanced Diagnostic Accuracy	The study focuses on a specific pathogen and a subset of its antimicrobial resistance mechanisms, which may not be directly generalizable to other bacteria or resistance patterns	Limited scope and applicability	Effective
E4	s24	Khaledi A, 2020	Khaledi, A., Weimann, A., Schniederjans, M., Asgari, E., Kuo, T. H., Oliver, A., Cabot, G., Kola, A., Gastmeier, P., Hogardt, M., Jonas, D., Mofrad, M. R., Bremges, A., McHardy, A. C., & Häussler, S. (2020). Predicting antimicrobial resistance in Pseudomonas aeruginosa with machine learning-enabled molecular diagnostics. EMBO molecular medicine, 12(3), e10264. https://doi.org/10.15252/emmm.201910…	Germany, Spain, Hungry, Romania	upper middle to high	Clinical	Mixed Methods (MM)	SVM classification software	Machine Learning (ML)	to develop and evaluate machine learning approaches for predicting antimicrobial susceptibility or resistance of Pseudomonas aeruginosa isolates based on genomic and transcriptomic data.	predictive models and identified biomarkers of resistance to four commonly administered antimicrobial drugs	Antimicrobial resistance and stewardship	the research aimed to develop machine learning models to predict CRKP colonization versus infection, which could be a valuable tool for identifying patients at high risk and implementing targeted prevention strategies.	Enhanced Diagnostic Accuracy	This is because the study discusses the importance of considering the phylogenetic structure of the data when assessing the machine learning models' performance, suggesting that the generalizability of the models to different phylogenetic backgrounds is a concern.	Generalizability Issues	Effective
E5	s25	Lapp Z , 2021	Lapp, Z., Han, J. H., Wiens, J., Goldstein, E. J. C., Lautenbach, E., & Snitkin, E. S. (2021). Patient and Microbial Genomic Factors Associated with Carbapenem-Resistant Klebsiella pneumoniae Extraintestinal Colonization and Infection. mSystems, 6(2), e00177-21. https://doi.org/10.1128/mSystems.00177-21	USA	high	Clinical	Cohort (CS)	SVM with a radial basis kernel, L2 regularized logistic regression, Elastic net, Random forest	Machine Learning (ML)	to ascertain the relative importance of patient characteristics and CRKP genetic background in determining patient risk of infection	to understand which factors, whether patient-related or microbial genomic, could discriminate between CRKP extraintestinal colonization and infection across multiple healthcare facilities	Pathogen identification	the development of machine learning models to predict CRKP colonization versus infection, which could be a valuable tool for identifying patients at high risk and implementing targeted prevention strategies	Predictive Modeling and Risk Assessment	This is because the study focused on a specific strain of bacteria (ST258) and was conducted within a particular setting (long-term acute-care hospitals), which may limit the applicability of the findings to other strains or healthcare settings	Generalizability Issues	N/A
F1	s26	Liang, Q. Q , 2024	Liang Q, Ding S, Chen J, Chen X, Xu Y, Xu Z, Huang M. Prediction of carbapenem-resistant gram-negative bacterial bloodstream infection in intensive care unit based on machine learning. BMC Med Inform Decis Mak. 2024 May 14;24(1):123. doi: 10.1186/s12911-024-02504-4. PMID: 38745177; PMCID: PMC11095031.	China	upper middle	Academic, clinical	Cohort (CS)	XGBoost, SVM, Random Forest	Machine Learning (ML)	To predict carbapenem-resistant gram-negative bacterial (CRGNB) bloodstream infections in ICU patients using machine learning algorithms to guide antibiotic use effectively	Predicting the occurrence of bloodstream infection and associated factors	Pathogen identification	it demonstrates the potential of machine learning algorithms in predictive modeling and risk assessment of carbapenem-resistant gram-negative bacterial (CRGNB) bloodstream infections in ICU patients. This capability can enhance clinical decision-making by providing timely and accurate predictions, which could lead to more effective antibiotic use and improved patient care.	Predictive Modeling and Risk Assessment	The study's findings, while promising, may not be directly transferable to other patient populations, healthcare settings, or geographic locations without further validation. This is because the algorithm's performance may be influenced by the specific characteristics of the dataset used for training and testing, which may not represent the broader diversity of CRGNB infections and patient scenar…	Generalizability Issues	Effective	Machine learning models can effectively predict bloodstream infections caused by MDR
F2	s27	Liang, Q. Q, 2022	Liang, Q., Zhao, Q., Xu, X., Zhou, Y., & Huang, M. (2022). Early prediction of carbapenem-resistant Gram-negative bacterial carriage in intensive care units using machine learning. Journal of global antimicrobial resistance, 29, 225–231. https://doi.org/10.1016/j.jgar.2022.03.019	China	upper middle	Clinical	Observational study	Random forest, XGBoost, Decision tree, Multivariable logistic regression	Machine Learning (ML)	to develop and validate a machine learning prediction model that can accurately predict the occurrence of CR-GNB carriage in intensive care unit (ICU) patients within a one-week period.	Predict the occurrence of CR-GNB carriage in intensive care unit (ICU) patients	Pathogen identification	The developed prediction model can accurately predict the occurrence of CR-GNB carriage within a one-week period, which can guide medical staff in real-time to identify high-risk groups more accurately. This early detection can lead to timely implementation of infection control measures, potentially reducing the spread of CR-GNB and improving patient outcomes.	Early detection and prevention	the study was conducted at a single center, which may limit the generalizability of the findings to other healthcare settings with different patient populations and practices. The model's performance may vary when applied to different ICUs or hospitals, necessitating further validation in diverse settings	Generalizability Issues	Effective
F3	s28	Lyu, J. W, 2023	Lyu JW, Zhang XD, Tang JW, Zhao YH, Liu SL, Zhao Y, Zhang N, Wang D, Ye L, Chen XL, Wang L, Gu B. Rapid Prediction of Multidrug-Resistant Klebsiella pneumoniae through Deep Learning Analysis of SERS Spectra. Microbiol Spectr. 2023 Mar 6;11(2):e0412622. doi: 10.1128/spectrum.04126-22. Epub ahead of print. PMID: 36877048; PMCID: PMC10100812.	China	upper middle	Clinical	Empirical studies (ES)	Convolutional Neural Network (CNN)	Deep Learning (DL)	to develop and evaluate a rapid and accurate method for the prediction of multidrug-resistant K. pneumoniae through the analysis of SERS spectra using deep learning algorithms	prediction of multidrug-resistant K. pneumoniae	Pathogen identification	The deep learning model combined with SERS spectroscopy has shown the potential to provide rapid and highly accurate identification of multidrug-resistant K. pneumoniae strains. This enhanced diagnostic accuracy could significantly improve patient outcomes by enabling timely and appropriate treatment decisions.	Enhanced Diagnostic Accuracy	the study presents a deep learning model that achieves high accuracy in predicting drug resistance in K. pneumoniae using SERS spectra. However, the model may not have been tested in real-world clinical settings, which could affect its practical applicability. Real-world validation is crucial to ensure that the model performs as expected outside the controlled environment of the study.	Lack of Real-World Validation	Effective
F4	s29	Marra, A. R., 2020	Marra, A. R., Alzunitan, M., Abosi, O., Edmond, M. B., Street, W. N., Cromwell, J. W., & Salinas, J. L. (2020). Modest Clostridiodes difficile infection prediction using machine learning models in a tertiary care hospital. Diagnostic microbiology and infectious disease, 98(2), 115104. https://doi.org/10.1016/j.diagmicrobio.2020.115104	USA	High	Clinical	Cohort (CS)	SVM, decision trees, multilayer perceptron, radial basis function classifiers, K-nearest neighbor, bagging, boosting, logistic regression, random forest, and naïve Bayes models.	Machine Learning (ML)	to develop and test machine learning (ML) models for predicting Clostridioides difficile infection (CDI) in hospitalized patients with diarrhea using clinically relevant variables.	to predict Clostridioides difficile infection in hospitalized patients using routinely available clinical data	Pathogen identification	the research demonstrates the potential of machine learning models to predict Clostridioides difficile infection (CDI), which can be beneficial for infection control and quality improvement efforts in healthcare settings.	Predictive Modeling and Risk Assessment	the study was conducted at a single institution, which may limit the applicability of the findings to other healthcare settings.	Generalizability Issues	Not Effective
F5	s30	Noman, S. M., 2023	Noman, S. M., Zeeshan, M., Arshad, J., Deressa Amentie, M., Shafiq, M., Yuan, Y., Zeng, M., Li, X., Xie, Q., & Jiao, X. (2023). Machine Learning Techniques for Antimicrobial Resistance Prediction of Pseudomonas Aeruginosa from Whole Genome Sequence Data. Computational intelligence and neuroscience, 2023, 5236168. https://doi.org/10.1155/2023/5236168	65 countries	Range (high-low)	Clinical	Cohort (CS)	Weka (v3.9.2), Java	Machine Learning (ML)	to use machine learning techniques to develop and compare a model for predicting bacterial resistance to a panel of 12 classes of antibiotics using whole genome sequence (WGS) data	To enhance the accuracy of antimicrobial resistance predictions	Antimicrobial resistance and stewardship	The potential of machine learning techniques to significantly enhance the prediction of antimicrobial resistance, thereby supporting better clinical practices and improving patient care.	Enhanced Diagnostic Accuracy	The model proposed in this study has only the limitation with the process of fltering by 60 : 40 ratio with 10- fold cross-validation. If the ratios change then the accuracy and sensitivity of model might get afected	Data Limitation	N/A
G1	s31	Panchavati, S., 2022	Panchavati, S., Zelin, N. S., Garikipati, A., Pellegrini, E., Iqbal, Z., Barnes, G., Hoffman, J., Calvert, J., Mao, Q., & Das, R. (2022). A comparative analysis of machine learning approaches to predict C. difficile infection in hospitalized patients. American journal of infection control, 50(3), 250–257. https://doi.org/10.1016/j.ajic.2021.11.012	USA	High	Clinical	Cohort (CS)	XGBoost, Deep Long Short Term Memory neural network (D-LSTM), and one-dimensional convolutional neural network (1D-CNN)	Machine Learning (ML) & Deep Learning (DL)	to explore the feasibility of using machine learning algorithms to predict Clostridioides difficile infection (CDI) in hospitalized patients using data from the first six hours of hospitalization. The goal is to provide early warnings of a patient’s risk of developing CDI, which may facilitate enhanced clinical monitoring, earlier diagnosis, and timely implementation of infection control measures	predict Clostridioides difficile infection (CDI) in hospitalized patients, facilitate enhanced clinical monitoring, earlier diagnosis, and timely implementation of infection control measures	Pathogen identification	Our gold standard included all diagnostic tests currently recommended by IDSA, including nucleic acid amplification tests and toxin enzyme immunoassays.	Predictive modeling and risk assessment	Given the retrospective nature of this study, we were unable to determine the performance of the MLAs in a prospective clinical setting, or in settings where data availability and data collection frequency may differ from the hospitals included in the development and external datasets.	Lack of Real-World Validation	Effective
G2	s32	Rabhi, S., 2018	Rabhi S, Jakubowicz J, Metzger MH. Deep Learning versus Conventional Machine Learning for Detection of Healthcare-Associated Infections in French Clinical Narratives. Methods Inf Med. 2019 Jun;58(1):31-41. doi: 10.1055/s-0039-1677692. Epub 2019 Mar 15. PMID: 30877683.	France	High	Clinical	Cohort (CS)	word2vec, Glove	Machine Learning (ML) & Deep Learning (DL) & Natural Language Processing (NLP)	to compare the performance of deep learning (DL) methods, specifically convolutional neural networks (CNNs), with conventional machine learning (ML) methods in detecting healthcare-associated infections (HAIs) from French clinical narratives. The study seeks to determine which method provides better accuracy and reliability in classifying HAIs using textual electronic medical records.	detecting healthcare-associated infections (HAIs), to determine which method provides better accuracy and reliability in classifying HAIs using textual electronic medical records	Infection risk assessment	Investigated CNN inner layers’ activation values to visualize the most meaningful phrases in a document. This method could be used to build a phrase-based medical assistant algorithm to help the infection control practitioner to select relevant medical records. Our study demonstrated that deep learning approach outperforms other classification learning algorithms for automatically identifying HAI…	Enhanced Diagnostic Accuracy	One limitation of this method is that we do not consider the importance of the word compared with the entire corpus. For example, the word “patient” will appear often in all medical records, and therefore will not be very discriminative for the classification task, so its importance should be lowered.	Lack of real-world validation (Opacity of CNNs)	Effective
G3	s33	Ratzinger, F., 2015	Ratzinger, F., Dedeyan, M., Rammerstorfer, M., Perkmann, T., Burgmann, H., Makristathis, A., Dorffner, G., Loetsch, F., Blacky, A., & Ramharter, M. (2015). Neither Single nor a Combination of Routine Laboratory Parameters can Discriminate between Gram-positive and Gram-negative Bacteremia. Scientific reports, 5, 16008. https://doi.org/10.1038/srep16008	Austria	High	Clinical	Cohort (CS)	Weka, R, MDCalc bvba	Machine Learning (ML)	to investigate the diagnostic capacity of single laboratory parameters or their combination to discriminate between patients with Gram-positive and Gram-negative bacteremia	Determine whether routine laboratory parameters could be used as surrogate markers to predict the type of bacterial pathogen in bloodstream infections.	Infection risk assessment	The study highlights that routine laboratory parameters, even when analyzed with machine learning algorithms, are not reliable predictors for distinguishing between Gram-positive and Gram-negative bacteremia, though it reveals significant gender-specific differences in host response.	Predictive modeling and risk assessment	clinical data might have improved the predictive capacities of established models, difficult to apply in everyday use and their external validity to other health care institutions and settings is questionable	Limited scope and applicability	Not effective
G4	s34	Rennert-May, E., 2022	Rennert-May E, Leal J, MacDonald MK, Cannon K, Smith S, Exner D, Larios OE, Bush K, Chew D. Validating administrative data to identify complex surgical site infections following cardiac implantable electronic device implantation: a comparison of traditional methods and machine learning. Antimicrob Resist Infect Control. 2022 Nov 10;11(1):138. doi: 10.1186/s13756-022-01174-z. PMID: 36357948; PMCID…	Canada	High	Clinical	Cohort (CS)	Python & Scikit-Learn (used to train the logistic regression models)	Machine Learning (ML)	to validate the use of administrative data to identify complex surgical site infections (SSIs) following cardiac implantable electronic device (CIED) implantation and to compare the effectiveness of traditional methods using ICD and CCI codes with machine learning models. The study sought to determine the best approach for identifying CIED infections, which could be valuable for centers without t…	to determine the best approach for identifying CIED infections	Infection risk assessment	Results are generalizable as the current study validates the use of widely available administrative data—ICD-10 and CCI codes, for identifcation of SSIs following CIED implantation. Several algorithms had comparable test characteristics, which provides options for implementation depending on the needs and resources of regional health systems. For example, the algorithms using only ICD-10 codes wo…	Enhanced Diagnostic Accuracy	The number of identifed infections was very small given that the availability of the gold standard infection data was restricted to one city. Another limitation was that IPC surveillance identifed infections within one year post procedure. While most infections would occur during this timeframe any infections that occurred very late (beyond one year) would have been missed.	Generalizability Issues	Effective
G5	s35	Rhodes, N. J., 2023	Rhodes, N. J., Rohani, R., Yarnold, P. R., Pawlowski, A. E., Malczynski, M., Qi, C., Sutton, S. H., Zembower, T. R., & Wunderink, R. G. (2023). Machine Learning To Stratify Methicillin-Resistant Staphylococcus aureus Risk among Hospitalized Patients with Community-Acquired Pneumonia. Antimicrobial agents and chemotherapy, 67(1), e0102322. https://doi.org/10.1128/aac.01023-22	USA	High	Clinical	Case Control (CC)	Optimal data analysis	Machine Learning (ML)	to develop and evaluate machine learning models capable of using information available in the electronic health record (EHR) to predict the risk of Methicillin-resistant Staphylococcus aureus (MRSA) in hospitalized patients with community-acquired pneumonia (CAP) early in the course of hospital admission. The goal is to optimize antibiotic decision-making and reduce unnecessary use of broad-spect…	Predict the risk of Methicillin-resistant Staphylococcus aureus (MRSA) in hospitalized patients with community-acquired pneumonia (CAP) early in the course of hospital admission.	Pathogen identification	Provides direct confirmation of prior research demonstrating that MRSA CAP is uncommon (3) and supports efforts to minimize use of unnecessary anti-MRSA antibiotics	Predictive modeling and risk assessment	First, our sample size of cases was relatively small, preventing split-half or k-fold cross-validation. Second, our internal validation provides an estimate of the upper bound of expected model cross-generalizability (19). A cross-generalizable estimate of our model’s accuracy should be independently obtained, so as to evaluate the prospective ability of our model to correctly predict MRSA. Third…	Generalizability Issues	Effective
H1	s36	Sambarey, A., 2024	Sambarey A, Smith K, Chung C, Arora HS, Yang Z, Agarwal PP, Chandrasekaran S. Integrative analysis of multimodal patient data identifies personalized predictors of tuberculosis treatment prognosis. iScience. 2024 Jan 29;27(2):109025. doi: 10.1016/j.isci.2024.109025. PMID: 38357663; PMCID: PMC10865408.	Multiple countries	Range (high-low)	Clinical	Cohort (CS)	Python v. 3.7.14, Matlab R2021b, R studio	Machine Learning (ML) & Deep Learning (DL)	to identify personalized predictors of tuberculosis treatment prognosis by integrating multimodal patient data, including clinical, genomic, imaging, and drug-resistance information. The study seeks to improve the prediction of treatment outcomes and guide personalized treatment strategies for TB, particularly in the context of drug-resistant TB	Improve the prediction of treatment outcomes and guide personalized treatment strategies for TB, particularly in the context of drug-resistant TB.	Therapeutic	An integrative, multimodal approach can significantly enhance the prediction of TB treatment outcomes, leading to more personalized and effective patient care.	Predictive modeling and risk assessment	As with any real-world patient data, the TB Portals dataset has several missing and noisy information, since it collects information from multiple hospitals across 10 countries, each with their own collection and reporting protocol. Further, there is a significant imbalance in the outcomes, with success more prevalent than failure. Other limitations include that the drug interaction scores determ…	Lack of Real-World Validation	Effective
H2	s37	Savin, I., 2018	Savin, I., Ershova, K., Kurdyumova, N., Ershova, O., Khomenko, O., Danilov, G., Shifrin, M., & Zelman, V. (2018). Healthcare-associated ventriculitis and meningitis in a neuro-ICU: Incidence and risk factors selected by machine learning approach. Journal of critical care, 45, 95–104. https://doi.org/10.1016/j.jcrc.2018.01.022	Russia	upper middle	Clinical	Cohort (CS)	RF & XGBoost	Machine Learning (ML)	to determine the incidence of healthcare-associated ventriculitis and meningitis (HAVM) in a neuro-ICU and identify its risk factors using tree-based machine learning algorithms	to determine the incidence of healthcare-associated ventriculitis and meningitis (HAVM) in a neuro-ICU	Infection risk assessment	The tree-based machine learning algorithms, such as Random Forest and XGBoost, offer advantages over traditional regression models in identifying risk factors for healthcare-associated ventriculitis and meningitis (HAVM) due to their ability to handle nonlinear interactions, robustness to multicollinearity and noise, and improved performance in feature selection.	Predictive modeling and risk assessment	It is a single-center study in highly specialized ICU facility, thus, one should be careful when generalizing the results to the other hospitals. The surveillance approach was unit-based, but within the ICU we studied only the high-risk patients, not the entire ICU population. Thus, reported HAVM incidence is higher than the one calculated on the entire ICU population. We identified one confoundi…	Generalizability issues	Effective
H3	s38	Schinkel, M., 2022	Schinkel, M., Boerman, A. W., Bennis, F. C., Minderhoud, T. C., Lie, M., Peters-Sengers, H., Holleman, F., Schade, R. P., de Jonge, R., Wiersinga, W. J., & Nanayakkara, P. W. B. (2022). Diagnostic stewardship for blood cultures in the emergency department: A multicenter validation and prospective evaluation of a machine learning prediction tool. EBioMedicine, 82, 104176. https://doi.org/10.1016/j…	USA, Netherlands	High	Clinical	Cohort (CS)	XGBoost	Machine Learning (ML)	is to develop and validate a machine learning model to predict blood culture outcomes in the emergency department, thereby reducing unnecessary blood culture analyses and avoiding the hidden costs of false-positive culture results	to predict blood culture outcomes in the emergency department	Infection risk assessment	Our machine learning tool can help reduce unnecessary blood culture analyses in the ED by identifying patients at low risk of a BSI, in whom we can safely withhold blood culture draws or cancel the analysis when the blood culture has already been sent to the lab. The consequent decrease in false-positive blood cultures may lead to lower resource use, shorter hospital stays, more appropriate use o…	Predictive modeling and risk assessment	we were unable to reliably examine the performance of our tool in subgroups of the population with specific comorbidities or medications. We would need data stored in freetext fields for this analysis. Arguably, the performance of our model could be worse for immunocompromised patients. we defined certain microorganisms as contaminants, while they may still represent a pathogen in specific patien…	Generalizability Issues	Effective
H4	s39	Seheult, J. N., 2023	Seheult JN, Stram MN, Contis L, Pontzer RE, Hardy S, Wertz W, Baxter CM, Ondras M, Kip PL, Snyder GM, Pasculle AW. Development, Evaluation, and Multisite Deployment of a Machine Learning Decision Tree Algorithm To Optimize Urinalysis Parameters for Predicting Urine Culture Positivity. J Clin Microbiol. 2023 Jun 20;61(6):e0029123. doi: 10.1128/jcm.00291-23. Epub 2023 May 25. PMID: 37227272; PMCID:…	USA	High	Clinical	Cohort (CS)	Software Represented Using AI: R v 3.4.2 (with the "rpart" package): The machine learning decision tree algorithm (PittUDT) was implemented using the "rpart" package in R. (R v 3.4.2 itself is not AI)	Machine Learning (ML)	to develop and deploy a machine learning decision tree algorithm (PittUDT) to optimize urinalysis parameters for predicting urine culture positivity. This is intended to support a broader diagnostic stewardship initiative aimed at increasing the appropriateness of urine culture testing, improving antimicrobial stewardship, and potentially achieving cost savings	to optimize urinalysis parameters for predicting urine culture positivity	Infection risk assessment	The potential of the PittUDT algorithm to enhance clinical decision-making, improve resource utilization, and support better patient outcomes in the context of urine culture testing.	Cost Effectiveness and Efficiency	The major limitation of the decision tree algorithm used in this study compared with other supervised learning algorithms is its potential for overfitting due to the high dependence of the algorithm on the training data set that is used in its development	Generalizability Issues	Effective
H5	s40	Shohat, N., 2020	Shohat, N., Goswami, K., Tan, T. L., Yayac, M., Soriano, A., Sousa, R., Wouthuyzen-Bakker, M., & Parvizi, J. (2020). 2020 Frank Stinchfield Award: Identifying who will fail following irrigation and debridement for prosthetic joint infection. The Bone & Joint Journal, 102-B(7 Supple B), 11-19. https://doi.org/10.1302/0301-620X.102B7.BJJ-2019-1628.R1	USA, Europe	High	Clinical	Observational study	Random Forest (RF)	Machine Learning (ML)	to develop and validate a practical, easy-to-use tool based on machine learning to accurately predict the outcome following irrigation and debridement (I&D) surgery for prosthetic joint infection (PJI), taking into account the influence of numerous factors	to accurately predict the outcome following irrigation and debridement (I&D) surgery for prosthetic joint infection	Infection risk assessment	This study represents a major advancement in decision- making prior to surgery and offers a for future machine learning studies in the field of orthopaedics as another step towards person- alized medicine.	Predictive Modeling and Risk Assessment	due to the endless observations and decision trees, ‘black box’ analysis did not allow us to comprehend fully the nature of the algorithm. however, the relative importance and the cross-validation reassured us that the developed algorithm was indeed accurate and well balanced. there are many possible variables that were not assessed in the present study and their inclusion may have improved the p…	Generalizability Issues	N/A
I1	s41	Singh, H., 2023	Singh, H., Gonzalez-Juarbe, N., Pieper, R., Yu, Y., & Vashee, S. (2023). Predictive biomarkers for latent Mycobacterium tuberculosis infection. Tuberculosis (Edinburgh, Scotland), 147, 102399. Advance online publication. https://doi-org.qulib.idm.oclc.org/10.1016/j.tube.2023.102399	USA	High	Unclear	Algorithm Development and Evaluation (ADE)	Weka (version 3.8.6)	Machine Learning (ML)	to identify predictive biomarkers for latent Mycobacterium tuberculosis infection using a machine learning approach. By analyzing proteomic data from saliva and serum samples, the researchers sought to develop models that can accurately differentiate between healthy individuals, those with latent TB, and those with active TB	to identify predictive biomarkers for latent Mycobacterium tuberculosis infection	Pathogen identification	Significantly improve the accuracy and reliability of diagnosing latent Mycobacterium tuberculosis infection, thereby enhancing surveillance, prevention, and treatment efforts, particularly in high-risk and resource-limited areas.	Enhanced Diagnostic Accuracy	The study's findings may be biased towards the TB endemic region of Ethiopia or the North African population in general, and may not be as robust for regions where TB is not endemic. Therefore, further validation in diverse populations is necessary to ensure the robustness and universal applicability of the identified protein biomarkers.	Generalizability Issues	N/A
I2	s42	Sundermann, A. J., 2021	Sundermann, A. J., Chen, J., Miller, J. K., Saul, M. I., Shutt, K. A., Griffith, M. P., Mustapha, M. M., Ezeonwuka, C., Waggle, K., Srinivasa, V., Kumar, P., Pasculle, A. W., Ayres, A. M., Snyder, G. M., Cooper, V. S., Van Tyne, D., Marsh, J. W., Dubrawski, A. W., & Harrison, L. H. (2021). Outbreak of Pseudomonas aeruginosa Infections from a Contaminated Gastroscope Detected by Whole Genome Seque…	USA	High	Clinical	Algorithm Development and Evaluation (ADE)	(EDS-HAT) Enhanced Detection System for Healthcare-Associated Transmission	Machine Learning (ML)	to enhance outbreak detection in hospitals by combining whole genome sequencing (WGS) surveillance with a machine learning (ML) algorithm applied to electronic health records (EHR). The study seeks to identify and trace transmission routes of healthcare-associated infections, specifically Pseudomonas aeruginosa, to prevent serious infections and improve patient safety	Enhance outbreak detection in hospitals by combining whole genome sequencing (WGS) surveillance, to identify and trace transmission routes of healthcare-associated infections	Outbreak investigation and surveillance	EDS-HAT is an effective tool for detecting outbreaks and identifying novel and previously unrecognized routes of transmission. This investigation supports the use of WGS surveillance and ML algorithms to identify highly impactful outbreaks for which a substantial proportion of infections could be prevented. Widespread use of EDS-HAT by healthcare institutions has the potential to increase patient…	Early detection and prevention	The ML algorithm relies on the presence of charge codes in the patient EHR to identify transmission routes. Patient 3 did not have a charge code for gastroscopy but, upon manual EHR review, was found to have had a procedure with gastroscope A. Thus, inconsistencies in charge codes may result in decreased sensitivity to detect all transmission events.	Lack of Real-World Validation	N/A
I3	s43	Tacconelli, E., 2020	Tacconelli, E., Górska, A., De Angelis, G., Lammens, C., Restuccia, G., Schrenzel, J., Huson, D. H., Carević, B., Preoţescu, L., Carmeli, Y., Kazma, M., Spanu, T., Carrara, E., Malhotra-Kumar, S., & Gladstone, B. P. (2020). Estimating the association between antibiotic exposure and colonization with extended-spectrum β-lactamase-producing Gram-negative bacteria using machine learning methods: a m…	Italy, Serbia, Romania	upper middle to high	Clinical	Cohort (CS)	Random Forest (RF) algorithm	Machine Learning (ML)	to measure the impact of antibiotic exposure on the acquisition of colonization with extended-spectrum β-lactamase-producing Gram-negative bacteria (ESBL-GNB), accounting for individual- and group-level confounding factors using machine learning methods. The study also aimed to rank antibiotics according to their risk of promoting ESBL-GNB colonization in patients not colonized before starting an…	to measure the impact of antibiotic exposure on the acquisition of colonization with extended-spectrum β-lactamase-producing Gram-negative bacteria	Therapeutic	Using machine learning methods, specifically the Random Forest algorithm, provided a nuanced and personalized assessment of the risk of ESBL-GNB colonization associated with different antibiotic regimens, highlighting the higher risk with cephalosporin monotherapy and the potential benefits of combination therapies.	Predictive Modeling and Risk Assessment	Weaknesses of RF include the need for a large training data set (because they learn from historical data) and complex clinical translation of results.	Technical and Computational Challenges	N/A
I4	s44	Tadesse, B. T., 2023	Tadesse, B. T., Khanam, F., Ahmmed, F., Liu, X., Islam, M. T., Kim, D. R., Kang, S. S., Im, J., Chowdhury, F., Ahmed, T., Aziz, A. B., Hoque, M., Park, J., Pak, G., Jeon, H. J., Zaman, K., Khan, A. I., Kim, J. H., Marks, F., Qadri, F., … Clemens, J. D. (2023). Association Among Household Water, Sanitation, and Hygiene (WASH) Status and Typhoid Risk in Urban Slums: Prospective Cohort Study in Bang…	Bangladesh	Lower middle	Clinical	Cohort (CS)	R Studio analytical software (R Foundation for Statistical Computing) "rpart" for decision tree modeling, "rpart.plot" for tree plotting, "pROC" for ROC curve analysis, "survival" for Cox models, and "dplyr" for data management.	Machine Learning (ML)	to assess the association between household WASH status and typhoid risk in urban slums, and to evaluate the performance of a machine learning algorithm in creating a composite WASH variable. period	to assess the association between household WASH status and typhoid risk in urban slums	Infection risk assessment	First, typhoid incidence data used in this analysis were collected using a prospective cohort with comprehensive surveillance of typhoid fever with repeated censuses and WASH assessments that allowed analysis of a dynamic cohort in a highly mobile population. The intensified community engagement and proactive house-to-house visits by community health workers have played a role in ensuring that th…	Predictive Modeling and Risk Assessment	First, as noted earlier, we used WASH variables collected as part of the randomized clinical trial of vaccines and were not ascertained for determination of the balance of the randomized intervention arms rather than as in a specific study of WASH. Second, our initial dichotomization of WASH variables in the population was based on perceived clinical and public health significance, although such …	Generalizability Issues	N/A
I5	s45	Tsurumi, A, 2023	Tsurumi A, Flaherty PJ, Que YA, Ryan CM, Banerjee A, Chakraborty A, et al. A PREVENTIVE TOOL FOR PREDICTING BLOODSTREAM INFECTIONS IN CHILDREN WITH BURNS. Shock. 2023;59(3):393-9.	USA	High	Clinical	Empirical studies (ES)	(LASSO) Least Absolute Shrinkage and Selection Operator "machine learning AI algorithm"	Machine Learning (ML)	to develop a preventative tool for predicting bloodstream infections in children with burns, which could contribute to prevention efforts and improve patient outcomes. The study seeks to identify a panel of biomarkers that can accurately predict BSIs before they occur, using a personalized medicine approach.	predicting bloodstream infections in children with burns	Infection risk assessment	Early detection and prevention of bloodstream infections in children with burns. The multi-biomarker panel model developed using the LASSO algorithm can accurately predict BSIs before they occur, allowing for timely preventative measures and improved patient outcomes.	Early detection and prevention	Lack of real-world validation of the multi-biomarker panel model. While the model demonstrated high accuracy in predicting bloodstream infections in pediatric burn patients within the study's controlled environment, it has not been tested in real-world clinical settings to confirm its effectiveness and reliability in everyday practice.	Lack of Real-World Validation	Effective
J1	s46	Wang, H. Y. 2018	Wang HY, Lee TY, Tseng YJ, Liu TP, Huang KY, Chang YT, et al. A new scheme for strain typing of methicillin-resistant Staphylococcus aureus on the basis of matrix-assisted laser desorption ionization time-of-flight mass spectrometry by using machine learning approach. PLoS ONE. 2018;13(3).	Taiwan	High	Clinical	Empirical studies (ES)	Decision tree (DT), Support vector machine (SVM), and k-nearest neighbor (KNN) for predictive modeling	Machine Learning (ML) & Deep Learning (DL)	to develop a new scheme for strain typing of methicillin-resistant Staphylococcus aureus (MRSA) using matrix-assisted laser desorption ionization-time-of-flight mass spectrometry (MALDI-TOF MS) in combination with machine learning (ML) methods to facilitate rapid and accurate epidemiological investigation and infection control	develop a new scheme for strain typing of methicillin-resistant Staphylococcus aureus (MRSA)	Pathogen identification	The potential of ML methods to serve as a cost-effective and promising tool for providing preliminary strain typing information about major MRSA lineages based on MALDI-TOF MS spectra. The predictive models developed in the study showed high performance, with AUC values ranging from 0.76 to 0.99 for binary classification and predictive accuracy of more than 83% for multiclass classification, indi…	Enhanced Diagnostic Accuracy	The research was conducted using a specific dataset from a particular geographical location (Taiwan) and may not necessarily generalize to other datasets or locations. The study's findings are based on the performance of the ML models on the local MRSA strains, and it may be challenging to extrapolate these results to different regions with different dominant MRSA strains or to predict how well t…	Generalizability Issues	Effective
J2	s47	Wang, H. Y, 2016	Wang HY, Liu TP, Lu JJ. Application of machine learning methods in analysis of MALDI-TOF spectra to generate rapid and accurate strain typing of MRSA. Clinical Chemistry and Laboratory Medicine. 2016;54(10):eA272.	Taiwan	High	Clinical	Empirical studies (ES)	ClinProTools software	Machine Learning (ML) & Deep Learning (DL)	To evaluate the application of a MALDI-TOF MS analysis platform (ClinProTools) for rapid and preliminary reporting of MRSA sequence types in Taiwan. The study sought to determine the accuracy and efficiency of using MALDI-TOF MS combined with machine learning models for classifying major MLST types of MRSA, which is crucial for infection control and outbreak investigation	classifying major MLST types of MRSA	Pathogen identification	The use of MALDI-TOF MS analysis platform (ClinProTools) in combination with machine learning models has the potential to provide rapid and accurate preliminary reports of MRSA sequence types, which is beneficial for infection control and outbreak investigation.	Enhanced Diagnostic Accuracy	The study's findings are based on MRSA isolates from a specific region (Taiwan), and the models developed may not be directly applicable to MRSA strains from other geographic areas due to potential variations in bacterial lineages and characteristics. Additionally, the study used previously collected samples, which may not reflect the current or future distribution of MRSA strains, thus limiting …	Limited scope and applicability	Effective
J3	s48	Wang, Y, 2023	Wang Y, Wang G, Zhao Y, Wang C, Chen C, Ding Y, et al. A deep learning model for predicting multidrug-resistant organism infection in critically ill patients. Journal of Intensive Care. 2023;11(1).	China	upper middle	Clinical	Empirical studies (ES)	(BPNN) Backpropagation Neural Network	Deep Learning (DL)	To apply the backpropagation neural network (BPNN) to develop a model for predicting multidrug-resistant organism (MDRO) infection in critically ill patients	predicting multidrug-resistant organism (MDRO) infection in critically ill patients	Pathogen identification	The developed BPNN model has the potential to predict MDRO infection in ICU patients, which can guide early interventions and improve patient outcomes.	Predictive Modeling and Risk Assessment	The model was developed and validated using data from a single center, which may limit its applicability to different patient populations and healthcare settings. Additionally, the retrospective nature of the study may introduce selection bias, and the model's performance in real-world, prospective settings remains to be tested.	Generalizability Issues	Effective
J4	s49	Waterhouse, M, 2011	Waterhouse M, Morton A, Mengersen K, Cook D, Playford G. Role of overcrowding in meticillin-resistant Staphylococcus aureus transmission: Bayesian network analysis for a single public hospital. Journal of Hospital Infection. 2011;78(2):92-6.	Australia	High	Clinical	Observational study	Bayesian Networks (implemented in Netica and WinBUGS softwares utilizing AI)	Machine Learning (ML)	To investigate the role of overcrowding in the transmission of MRSA and to understand the complex system of interrelationships between various factors that affect this transmission	to understand the complex system of interrelationships between various factors that affect this transmission	Infection risk assessment	Utilizing Bayesian network analysis, specifically employing Netica and WinBUGS software, to explore the complex relationship between hospital overcrowding and MRSA transmission enhances predictive modeling and risk assessment for infection control strategies.	Predictive Modeling and Risk Assessment	The study's findings are based on data from a single public hospital, which may not be universally applicable to other healthcare settings without further validation.	Generalizability Issues	The study does not report on the effectiveness of a particular intervention but rather offers insights into the factors that could potentially be targeted by interventions to control MRSA transmission.(The analysis suggests that there is a complex relationship between bed occupancy and MRSA transmission, which may be influenced by various factors such as hand hygiene compliance and isolation prac…
J5	s50	Wu, G, 2023	Wu G, Cheligeer C, Southern DA, Martin EA, Xu Y, Leal J, et al. Development of machine learning models for the detection of surgical site infections following total hip and knee arthroplasty: a multicenter cohort study. Antimicrob Resist Infect Control. 2023;12(1):88.	Canada	High	Clinical	Empirical studies (ES)	XGBoost	Machine Learning (ML)	To develop and validate machine learning models for the automated detection of complex surgical site infections (SSIs) following total hip and knee arthroplasty	automated detection of complex surgical site infections (SSIs) following total hip and knee arthroplasty	Infection risk assessment	The development of machine learning models for the detection of surgical site infections (SSIs) following total hip and knee arthroplasty has the potential to improve the accuracy of diagnosing these infections, which is a significant advantage of the study.	Enhanced Diagnostic Accuracy	The applicability of the ML models to other healthcare facilities may vary. The success of the models largely depends on the availability and quality of data in each hospital's electronic medical record (EMR) system. Therefore, rigorous validation and customization are recommended before deploying the models in other settings to ensure their accuracy and effectiveness, which reflects a limitation…	Generalizability Issues	Effective
K1	s51	Yan, M, 2022	Yan M, Yan M. Monitoring and Early Warning Analysis of the Epidemic Situation of Escherichia coli Based on Big Data Technology and Cloud Computing. Journal of Healthcare Engineering. 2022;2022.	China	upper middle	Research	Mixed Methods (MM)	Markov Model (MM): Machine Learning / Computatonal Biology Neural Network (NN): Machine Learning Support Vector Machine (SVM): Machine Learning Integrated Promoter Markov Discriminant (IPMD) algorithm: Machine Learning / Computatonal Biology	Machine Learning (ML) & Computational Biology (CB)	To analyze the molecular epidemiological characteristics and resistance mechanisms of Escherichia coli and to establish an early warning system for the epidemic mechanism of the pathogen by monitoring its molecular sequence and predicting the epidemic trend using a nonlinear mathematical model	to establish an early warning system for the epidemic mechanism	Outbreak investigation and surveillance	The use of big data and cloud computing technologies to monitor and analyze the molecular sequence of Escherichia coli can potentially lead to early detection of outbreaks, enabling timely interventions and prevention measures to control the spread of the pathogen.	Early detection and prevention	Generalizing the findings to other pathogens or different epidemiological contexts may face challenges, as the model is specifically designed for Escherichia coli and may not account for the unique characteristics of other diseases or bacteria.	Generalizability Issues	Effective (for IPMD, others vary)
K2	s52	Zeng, Z, 2024	Zeng Z, Wu J, Qin G, Yu D, He Z, Zeng W, et al. Using time-series chest radiographs and laboratory data by machine learning for identifying pulmonary infection and colonization of Acinetobacter baumannii. Respiratory Research. 2024;25(1).	China	upper middle	Clinical	Cohort (CS)	Nested Logistic Regression Models (classified under Machine Learning (ML) rather than being standalone AI)	Machine Learning (ML)	To develop a robust machine learning classification model using time-series chest radiographs and laboratory data to accurately classify pulmonary status caused by Acinetobacter baumannii, thereby optimizing treatment and preventing antibiotic abuse or inadequate therapy	to accurately classify pulmonary status caused by Acinetobacter baumannii	Pathogen identification	The use of a machine learning classification model that incorporates time-series chest radiographs and laboratory data has the potential to improve the accuracy of distinguishing between pulmonary infection and colonization of Acinetobacter baumannii. This can lead to more precise diagnosis and, consequently, better-targeted treatment interventions.	Enhanced Diagnostic Accuracy	The study's findings are based on a retrospective analysis conducted at a single center with a relatively small sample size. This may limit the generalizability of the model's results to broader populations or different clinical settings. Further large-scale prospective studies are necessary to validate the model's clinical utility and generalizability before its widespread application in clinica…	Generalizability Issues	Effective
K3	s53	Zhong, Z, 2022	Zhong Z, Wang X, Li J, Zhang B, Yan L, Xu S, et al. A study on the diagnosis of the Helicobacter pylori coccoid form with artificial intelligence technology. Frontiers in Microbiology. 2022;13.	China	upper middle	Research	Empirical studies (ES)	YOLO v5	Deep Learning (DL)	to assess the diagnostic accuracy of AI models in identifying the Helicobacter pylori coccoid form and to compare their performance with that of pathologists with varying levels of experience.	diagnostic accuracy of AI models in identifying the Helicobacter pylori	Pathogen identification	the optimized YOLO v5 model demonstrated comparable or superior performance to experienced pathologists in identifying the Helicobacter pylori coccoid form, which could lead to more accurate diagnoses and better patient outcomes.	Enhanced Diagnostic Accuracy	the AI models' performance was evaluated using a dataset from the China Center for H. pylori Molecular Medicine, but it may not have been tested in a broader clinical setting with diverse patient populations and various laboratory conditions.	Lack of Real-World Validation	N/A
K4	s54	Zwerwer, L. R, 2024	Zwerwer LR, Luz CF, Soudis D, Giudice N, Nijsten MWN, Glasner C, et al. Identifying the need for infection-related consultations in intensive care patients using machine learning models. Sci Rep. 2024;14(1):2317.	Netherlands	High	Clinical	Mixed Methods (MM)	Long Short-Term Memory (LSTM) neural networks, Gradient Boosting Machines, Random Forest, Logistic Regression	Machine Learning (ML) & Deep Learning (DL)	to develop and evaluate machine learning models that can predict the need for infection-related consultations in ICU patients, potentially improving the timeliness and quality of care for these patients	predict the need for infection-related consultations in ICU patients	Therapeutic	The study demonstrates the potential of machine learning models to predict the need for infection-related consultations in ICU patients, which could lead to improved proactive care and better outcomes. The ability to predict these consultations in advance has significant implications for predictive modeling and risk assessment in critical care settings.	Predictive Modeling and Risk Assessment	The study is based on data from a single institution, which may limit the generalizability of the findings to other ICUs with different patient populations, care practices, or EHR systems. This could affect the applicability of the developed models in different settings.	Generalizability Issues	N/A

## Sheet: Sheet1
Author’s name	Name of AI/Software	Indication of aim (summarized + keywords)
de Bruin JS, 2017	Rule-based system for processing medical knowledge, which is more related to knowledge representation and reasoning in the field of artificial intelligence.	To construct a library that provides interoperable building blocks for the analysis of microbiological laboratory test results, facilitating electronic HAI surveillance
Jakobsen, R. S, 2024	Bayesian Network (BN)	to develop and evaluate Bayesian Network models for risk stratification of hospital-acquired urinary tract infections (HA-UTI) within 24 hours of patient admission, focusing on models that are not only accurate but also transparent and interpretable by clinicians
Rabhi, S., 2018	word2vec, Glove	to compare the performance of deep learning (DL) methods, specifically convolutional neural networks (CNNs), with conventional machine learning (ML) methods in detecting healthcare-associated infections (HAIs) from French clinical narratives. The study seeks to determine which method provides better accuracy and reliability in classifying HAIs using textual electronic medical records.
Ratzinger, F., 2015	Weka, R, MDCalc bvba	to investigate the diagnostic capacity of single laboratory parameters or their combination to discriminate between patients with Gram-positive and Gram-negative bacteremia
Rennert-May, E., 2022	Python & Scikit-Learn (used to train the logistic regression models)	to validate the use of administrative data to identify complex surgical site infections (SSIs) following cardiac implantable electronic device (CIED) implantation and to compare the effectiveness of traditional methods using ICD and CCI codes with machine learning models. The study sought to determine the best approach for identifying CIED infections, which could be valuable for centers without t…
Savin, I., 2018	RF & XGBoost	to determine the incidence of healthcare-associated ventriculitis and meningitis (HAVM) in a neuro-ICU and identify its risk factors using tree-based machine learning algorithms
Schinkel, M., 2022	XGBoost	is to develop and validate a machine learning model to predict blood culture outcomes in the emergency department, thereby reducing unnecessary blood culture analyses and avoiding the hidden costs of false-positive culture results
Seheult, J. N., 2023	Software Represented Using AI: R v 3.4.2 (with the "rpart" package): The machine learning decision tree algorithm (PittUDT) was implemented using the "rpart" package in R. (R v 3.4.2 itself is not AI)	to develop and deploy a machine learning decision tree algorithm (PittUDT) to optimize urinalysis parameters for predicting urine culture positivity. This is intended to support a broader diagnostic stewardship initiative aimed at increasing the appropriateness of urine culture testing, improving antimicrobial stewardship, and potentially achieving cost savings
Shohat, N., 2020	Random Forest (RF)	to develop and validate a practical, easy-to-use tool based on machine learning to accurately predict the outcome following irrigation and debridement (I&D) surgery for prosthetic joint infection (PJI), taking into account the influence of numerous factors
Tadesse, B. T., 2023	R Studio analytical software (R Foundation for Statistical Computing) "rpart" for decision tree modeling, "rpart.plot" for tree plotting, "pROC" for ROC curve analysis, "survival" for Cox models, and "dplyr" for data management.	to assess the association between household WASH status and typhoid risk in urban slums, and to evaluate the performance of a machine learning algorithm in creating a composite WASH variable. period
Tsurumi, A, 2023	(LASSO) Least Absolute Shrinkage and Selection Operator "machine learning AI algorithm"	to develop a preventative tool for predicting bloodstream infections in children with burns, which could contribute to prevention efforts and improve patient outcomes. The study seeks to identify a panel of biomarkers that can accurately predict BSIs before they occur, using a personalized medicine approach.
Waterhouse, M, 2011	Bayesian Networks (implemented in Netica and WinBUGS softwares utilizing AI)	To investigate the role of overcrowding in the transmission of MRSA and to understand the complex system of interrelationships between various factors that affect this transmission
Wu, G, 2023	XGBoost	To develop and validate machine learning models for the automated detection of complex surgical site infections (SSIs) following total hip and knee arthroplasty

## Sheet: table S1 clean
Author’s name	Citation (Endnote)	Country	Site type	Name of AI/Software	Type of AI/Software	summarized aim	scope of aim	Scope of advantage	Scope of limitation
Jeon K, 2022	Jeon K, Kim JM, Rho K, Jung SH, Park HS, Kim JS. Performance of a Machine Learning-Based Methicillin Resistance of Staphylococcus aureus Identification System Using MALDI-TOF MS and Comparison of the Accuracy according to SCCmec Types. Microorganisms. 2022;10(10).	Korea	Clinical	AMRQuest software, v.2.1	Machine Learning (ML)	Presumptive identification of MRSA	Pathogen identification	Enhanced Diagnostic Accuracy	Lack of Real-World Validation
Çaǧlayan Ç, 2022	Çaǧlayan, Ç., Barnes, S. L., Pineles, L. L., Harris, A. D., & Klein, E. Y. (2022). A Data-Driven Framework for Identifying Intensive Care Unit Admissions Colonized With Multidrug-Resistant Organisms. Frontiers in public health, 10, 853757. https://doi.org/10.3389/fpubh.2022.853757	USA	Academic, clinical	Logistic regression (LR), random forest (RF), extreme gradient boosting (XGBoost), artificial neural network (ANN), support vector machine (SVM)	Machine Learning (ML)	Identify patients likely to be colonized with VRE, CRE, or MRSA upon ICU admission	Pathogen identification	Predictive Modeling and Risk Assessment	Generalizability Issues
Ötleş E, 2023	Ötleş, E., Balczewski, E. A., Keidan, M., Oh, J., Patel, A., Young, V. B., Rao, K., & Wiens, J. (2023). Clostridioides difficile infection surveillance in intensive care units and oncology wards using machine learning. Infection control and hospital epidemiology, 44(11), 1776–1781. https://doi.org/10.1017/ice.2023.54	USA	Academic, clinical	L2-regularized logistic regression model	Machine Learning (ML)	Assess patient risk for hospital-onset CDI and evaluate effectivness of AI models	Pathogen identification	Predictive Modeling and Risk Assessment	Generalizability Issues
Aggarwal S, 2023	Aggarwal, S., Dhall, A., Patiyal, S., Choudhury, S., Arora, A., & Raghava, G. P. S. (2023). An ensemble method for prediction of phage-based therapy against bacterial infections. Frontiers in microbiology, 14, 1148579. https://doi-org.qulib.idm.oclc.org/10.3389/fmicb.2023.1148579	India	Unclear	Alignment-based methods: BLASTPhage: Uses BLAST to compare phage genomes against a database of phages with known hosts. BLASTHost: Compares phage sequences against a database of host sequences. CRISPRPred: Predicts hosts based on CRISPR sequences in bacterial genomes. Machine learning models: Random Forest (RF) Gaussian Naive Bayes (GNB) Logistic Regression (LR) Support Vector Machine (SVM) with …	Machine Learning (ML) & Computational Biology (CB)	Facilitate researchers in the field of phage therapy	Therapeutic	Predictive Modeling and Risk Assessment	Data Limitation
Althomsons S, 2022	Sandy P Althomsons, Kathryn Winglee, Charles M Heilig, Sarah Talarico, Benjamin Silk, Jonathan Wortham, Andrew N Hill, Thomas R Navin, Using Machine Learning Techniques and National Tuberculosis Surveillance Data to Predict Excess Growth in Genotyped Tuberculosis Clusters, American Journal of Epidemiology, Volume 191, Issue 11, November 2022, Pages 1936–1943, https://doi.org/10.1093/aje/kwac117	USA	Other	ML/DL techniques after NBH (DT, RF, SVM, Regularized regression, Ensemble methods, GBM, ANNs)	Machine Learning (ML) & Deep Learning (DL)	Predict excess growth in genotyped tuberculosis clusters, with the goal of early identification of clusters	Pathogen identification	Early detection and prevention	Generalizability Issues
Aminian M, 2014	Aminian, M., Couvin, D., Shabbeer, A., Hadley, K., Vandenberg, S., Rastogi, N., & Bennett, K. P. (2014). Predicting Mycobacterium tuberculosis complex clades using knowledge-based Bayesian networks. BioMed research international, 2014, 398484. https://doi.org/10.1155/2014/398484	USA, France	Unclear	Knowledge-based Bayesian network (KBBN)	Machine Learning (ML) & Computational Biology (CB)	Improve the classification accuracy of Mycobacterium tuberculosis complex (MTBC) clades	Pathogen identification	Enhanced Diagnostic Accuracy	Limited scope and applicability
Atkinson A, 2023	Atkinson, A., Ellenberger, B., Piezzi, V., Kaspar, T., Salazar-Vizcaya, L., Endrich, O., Leichtle, A. B., & Marschall, J. (2023). Extending outbreak investigation with machine learning and graph theory: Benefits of new tools with application to a nosocomial outbreak of a multidrug-resistant organism. Infection control and hospital epidemiology, 44(2), 246–252. https://doi-org.qulib.idm.oclc.org/1…	Switzerland	Clinical	Decision trees, and Network graph analysis	Machine Learning (ML)	Improve existing outbreak investigation processes	Outbreak investigation and surveillance	Predictive Modeling and Risk Assessment	Generalizability Issues
Azé J, 2015	Azé, J., Sola, C., Zhang, J., Lafosse-Marin, F., Yasmin, M., Siddiqui, R., Kremer, K., van Soolingen, D., & Refrégier, G. (2015). Genomics and Machine Learning for Taxonomy Consensus: The Mycobacterium tuberculosis Complex Paradigm. PloS one, 10(7), e0130912. https://doi-org.qulib.idm.oclc.org/10.1371/journal.pone.0130912	Netherlands, Pakistan, France	Other	Weka	Machine Learning (ML)	Develop a consensual taxonomy for MTC	Pathogen identification	Enhanced Diagnostic Accuracy	Generalizability Issues
Bournez C, 2023	Bournez, C., Riool, M., de Boer, L., Cordfunke, R. A., de Best, L., van Leeuwen, R., Drijfhout, J. W., Zaat, S. A. J., & van Westen, G. J. P. (2023). CalcAMP: A New Machine Learning Model for the Accurate Prediction of Antimicrobial Activity of Peptides. Antibiotics (Basel, Switzerland), 12(4), 725. https://doi-org.qulib.idm.oclc.org/10.3390/antibiotics12040725	Switzerland	Unclear	CalcAMP	Machine Learning (ML)	Accelerate the discovery of new AMPs as alternatives to antibiotics	Therapeutic	Predictive Modeling and Risk Assessment	Generalizability Issues
Camoez M, 2015	Camoez, M., Sierra, J. M., Dominguez, M. A., Ferrer-Navarro, M., Vila, J., & Roca, I. (2016). Automated categorization of methicillin-resistant Staphylococcus aureus clinical isolates into different clonal complexes by MALDI-TOF mass spectrometry. Clinical microbiology and infection : the official publication of the European Society of Clinical Microbiology and Infectious Diseases, 22(2), 161.e1–…	Spain	Academic, clinical	CLINPROTOOLS, MALDI BIOTYPER	Machine Learning (ML)	Automated discrimination of major MRSA lineages and to develop a reliable tool for S. aureus typing.	Pathogen identification	Enhanced Diagnostic Accuracy	Limited scope and applicability
Cheah, A. L. Y, 2018	Cheah, A. L. Y., Cheng, A. C., Spelman, D., Nation, R. L., Kong, D. C. M., & McBryde, E. S. (2018). Mathematical modelling of vancomycin-resistant enterococci transmission during passive surveillance and active surveillance with contact isolation highlights the need to identify and address the source of acquisition. BMC infectious diseases, 18(1), 511. https://doi-org.qulib.idm.oclc.org/10.1186/s…	Australia	Academic, clinical	Hidden Markov Model (HMM) in conjunction with Bayesian inference	Machine Learning (ML)	Effectively control VRE spread in healthcare settings	Outbreak investigation and surveillance	Predictive Modeling and Risk Assessment	Generalizability Issues
Cherkasov A, 2009	Cherkasov A, Hilpert K, Jenssen H, Fjell CD, Waldbrook M, Mullaly SC, Volkmer R, Hancock RE. Use of artificial intelligence in the design of small peptide antibiotics effective against a broad spectrum of highly antibiotic-resistant superbugs. ACS Chem Biol. 2009 Jan 16;4(1):65-74. doi: 10.1021/cb800240j. PMID: 19055425.	Canada	Research	Artificial Neural Networks (ANNs)	Machine Learning (ML) & Deep Learning (DL)	Asses the antibacterial, physical, and harmful properties of variety of small peptide antibiotics	Therapeutic	Improved Treatment Effectiveness	Lack of Real-World Validation
de Bruin JS, 2017	de Bruin JS, Koller W, Zeckl J, Blacky A, Rappelsberger A, Adlassnig KP. Arden Syntax MLM Building Blocks for Microbiological Concepts and Their Application in Infection Surveillance. Stud Health Technol Inform. 2017;236:16-23. PMID: 28508774.	Austria	Clinical	Rule-based system for processing medical knowledge, which is more related to knowledge representation and reasoning in the field of artificial intelligence.	Knowledge Discovery and Semantic Analysis (KD&SA)	Facilitating electronic HAI surveillance	Infection risk assessment	Enhanced Diagnostic Accuracy	Generalizability Issues
Doan, T. N, 2015	Doan TN, Kong DC, Marshall C, Kirkpatrick CM, McBryde ES. Characterising the Transmission Dynamics of Acinetobacter baumannii in Intensive Care Units Using Hidden Markov Models. PLoS One. 2015 Jul 1;10(7):e0132037. doi: 10.1371/journal.pone.0132037. PMID: 26131722; PMCID: PMC4489495.	Australia	Clinical	Hidden Markov models (HMMs)	Machine Learning (ML)	Characterize the transmission dynamics of Acinetobacter baumannii in ICUs	Pathogen identification	Predictive Modeling and Risk Assessment	Generalizability Issues
Feng C, 2023	Feng, C., Di, J., Jiang, S., Li, X., & Hua, F. (2023). Machine learning models for prediction of invasion Klebsiella pneumoniae liver abscess syndrome in diabetes mellitus: a singled centered retrospective study. BMC infectious diseases, 23(1), 284. https://doi.org/10.1186/s12879-023-08235-7	China	Clinical	Artificial Neural Network (ANN), Support Vector Machine (SVM), Logistic Regression, Random Forest, K-Nearest Neighbor, Decision Tree, and XGBoost.	Machine Learning (ML)	Predicting invasive Klebsiella pneumoniae liver abscess syndrome(IKPLAS) in diabetes mellitus	Pathogen identification	Predictive Modeling and Risk Assessment	Generalizability Issues
Freire, M. P, 2022	Freire, M. P., Rinaldi, M., Terrabuio, D. R. B., Furtado, M., Pasquini, Z., Bartoletti, M., de Oliveira, T. A., Nunes, N. N., Lemos, G. T., Maccaro, A., Siniscalchi, A., Laici, C., Cescon, M., D Albuquerque, L. A. C., Morelli, M. C., Song, A. T. W., Abdala, E., Viale, P., Filho, A. D. P. C., & Giannella, M. (2022). Prediction models for carbapenem-resistant Enterobacterales carriage at liver tran…	Brazil, Italy	Clinical	Random Forest Classifier	Machine Learning (ML)	Predict CRE colonization	Pathogen identification	Predictive Modeling and Risk Assessment	Generalizability Issues
Goodman, K. E, 2019	Goodman KE, Simner PJ, Klein EY, Kazmi AQ, Gadala A, Toerper MF, Levin S, Tamma PD, Rock C, Cosgrove SE, Maragakis LL, Milstone AM; CDC Prevention Epicenters Program. Predicting probability of perirectal colonization with carbapenem-resistant Enterobacteriaceae (CRE) and other carbapenem-resistant organisms (CROs) at hospital unit admission. Infect Control Hosp Epidemiol. 2019 May;40(5):541-550. …	USA	Clinical	Decision trees (DT); classification and regression tree (CART) algorithm, "rpart" package, version 4.1–13, was used in the R statistical package (version 3.0.5)	Machine Learning (ML)	Predict the probability of CRO and/or CPO carriage	Pathogen identification	Predictive Modeling and Risk Assessment	Generalizability Issues
Gouareb R, 2023	Gouareb R, Bornet A, Proios D, Pereira SG, Teodoro D. Detection of Patients at Risk of Multidrug-Resistant Enterobacteriaceae Infection Using Graph Neural Networks: A Retrospective Study. Health Data Sci. 2023 Nov 20;3:0099. doi: 10.34133/hds.0099. PMID: 38487204; PMCID: PMC10904075.	Switzerland	Clinical	Graph Neural Networks (GNNs)	Deep Learning (DL)	Predict the risk of inpatient colonization by MDR Enterobacteriaceae	Pathogen identification	Predictive Modeling and Risk Assessment	Generalizability Issues
Hattori S, 2020	Hattori, S., Sekido, R., Leong, I. W., Tsutsui, M., Arima, A., Tanaka, M., Yokota, K., Washio, T., Kawai, T., & Okochi, M. (2020). Machine learning-driven electronic identifications of single pathogenic bacteria. Scientific reports, 10(1), 15525. https://doi.org/10.1038/s41598-020-72508-3	Japan	Research	Rotation Forest ensembles in Weka	Machine Learning (ML)	Early identification of clinically important bacteria	Pathogen identification	Early detection and prevention	Lack of Real-World Validation
Hsu, C. C, 2008	Hsu, C. C., Lin, Y. E., Chen, Y. S., Liu, Y. C., & Muder, R. R. (2008). Validation study of artificial neural network models for prediction of methicillin-resistant Staphylococcus aureus carriage. Infection control and hospital epidemiology, 29(7), 607–614. https://doi.org/10.1086/588588	USA, Taiwan	Clinical	Artificial Neural Networks (ANNs)	Machine Learning (ML) & Deep Learning (DL)	Create a tool that can aid in infection control and potentially reduce the need for active surveillance cultures, which are costly and labor-intensive	Pathogen identification	Enhanced Diagnostic Accuracy	Generalizability Issues
Jacques J, 2020	Jacques J, Martin-Huyghe H, Lemtiri-Florek J, Taillard J, Jourdan L, Dhaenens C, Delerue D, Hansske A, Leclercq V. The detection of hospitalized patients at risk of testing positive to multi-drug resistant bacteria using MOCA-I, a rule-based "white-box" classification algorithm for medical data. Int J Med Inform. 2020 Oct;142:104242. doi: 10.1016/j.ijmedinf.2020.104242. Epub 2020 Jul 29. PMID: 32…	France	Clinical	MOCA-I (Multi-Objective Classification Algorithm for Imbalanced data)	Machine Learning (ML)	Identify a set of risk factors for MDR pathogen carriage and infection.	Pathogen identification	Predictive Modeling and Risk Assessment	Generalizability Issues
Jakobsen, R. S, 2024	Jakobsen RS, Nielsen TD, Leutscher P, Koch K. A study on the risk stratification for patients within 24 hours of admission for risk of hospital-acquired urinary tract infection using Bayesian network models. Health Informatics J. 2024 Jan-Mar;30(1):14604582241234232. doi: 10.1177/14604582241234232. PMID: 38419559.	Denmark	Clinical	Bayesian Network (BN)	Machine Learning (ML)	Risk stratification of hospital-acquired urinary tract infections (HA-UTI)	Infection risk assessment	Predictive Modeling and Risk Assessment	Generalizability Issues
Khaledi A, 2016	Khaledi, A., Schniederjans, M., Pohl, S., Rainer, R., Bodenhofer, U., Xia, B., Klawonn, F., Bruchmann, S., Preusse, M., Eckweiler, D., Dötsch, A., & Häussler, S. (2016). Transcriptome Profiling of Antimicrobial Resistance in Pseudomonas aeruginosa. Antimicrobial agents and chemotherapy, 60(8), 4722–4733. https://doi.org/10.1128/AAC.00075-16	Germany	Unclear	Potential Support Vector Machine (P-SVM)	Machine Learning (ML)	Genome based ML detection of resistance in pseudomonas argeuonosa	Antimicrobial resistance and stewardship	Enhanced Diagnostic Accuracy	Limited scope and applicability
Khaledi A, 2020	Khaledi, A., Weimann, A., Schniederjans, M., Asgari, E., Kuo, T. H., Oliver, A., Cabot, G., Kola, A., Gastmeier, P., Hogardt, M., Jonas, D., Mofrad, M. R., Bremges, A., McHardy, A. C., & Häussler, S. (2020). Predicting antimicrobial resistance in Pseudomonas aeruginosa with machine learning-enabled molecular diagnostics. EMBO molecular medicine, 12(3), e10264. https://doi.org/10.15252/emmm.201910…	Germany, Spain, Hungry, Romania	Clinical	SVM classification software	Machine Learning (ML)	Predictive models and identified biomarkers of resistance to four commonly administered antimicrobial drugs	Antimicrobial resistance and stewardship	Enhanced Diagnostic Accuracy	Generalizability Issues
Lapp Z , 2021	Lapp, Z., Han, J. H., Wiens, J., Goldstein, E. J. C., Lautenbach, E., & Snitkin, E. S. (2021). Patient and Microbial Genomic Factors Associated with Carbapenem-Resistant Klebsiella pneumoniae Extraintestinal Colonization and Infection. mSystems, 6(2), e00177-21. https://doi.org/10.1128/mSystems.00177-21	USA	Clinical	SVM with a radial basis kernel, L2 regularized logistic regression, Elastic net, Random forest	Machine Learning (ML)	Understand which factors, whether patient-related or microbial genomic, could discriminate between CRKP extraintestinal colonization and infection across multiple healthcare facilities	Pathogen identification	Predictive Modeling and Risk Assessment	Generalizability Issues
Liang, Q. Q , 2024	Liang Q, Ding S, Chen J, Chen X, Xu Y, Xu Z, Huang M. Prediction of carbapenem-resistant gram-negative bacterial bloodstream infection in intensive care unit based on machine learning. BMC Med Inform Decis Mak. 2024 May 14;24(1):123. doi: 10.1186/s12911-024-02504-4. PMID: 38745177; PMCID: PMC11095031.	China	Academic, clinical	XGBoost, SVM, Random Forest	Machine Learning (ML)	Predicting the occurrence of bloodstream infection and associated factors	Pathogen identification	Predictive Modeling and Risk Assessment	Generalizability Issues
Liang, Q. Q, 2022	Liang, Q., Zhao, Q., Xu, X., Zhou, Y., & Huang, M. (2022). Early prediction of carbapenem-resistant Gram-negative bacterial carriage in intensive care units using machine learning. Journal of global antimicrobial resistance, 29, 225–231. https://doi.org/10.1016/j.jgar.2022.03.019	China	Clinical	Random forest, XGBoost, Decision tree, Multivariable logistic regression	Machine Learning (ML)	Predict the occurrence of CR-GNB carriage in intensive care unit (ICU) patients	Pathogen identification	Early detection and prevention	Generalizability Issues
Lyu, J. W, 2023	Lyu JW, Zhang XD, Tang JW, Zhao YH, Liu SL, Zhao Y, Zhang N, Wang D, Ye L, Chen XL, Wang L, Gu B. Rapid Prediction of Multidrug-Resistant Klebsiella pneumoniae through Deep Learning Analysis of SERS Spectra. Microbiol Spectr. 2023 Mar 6;11(2):e0412622. doi: 10.1128/spectrum.04126-22. Epub ahead of print. PMID: 36877048; PMCID: PMC10100812.	China	Clinical	Convolutional Neural Network (CNN)	Deep Learning (DL)	Prediction of multidrug-resistant K. pneumoniae	Pathogen identification	Enhanced Diagnostic Accuracy	Lack of Real-World Validation
Marra, A. R., 2020	Marra, A. R., Alzunitan, M., Abosi, O., Edmond, M. B., Street, W. N., Cromwell, J. W., & Salinas, J. L. (2020). Modest Clostridiodes difficile infection prediction using machine learning models in a tertiary care hospital. Diagnostic microbiology and infectious disease, 98(2), 115104. https://doi.org/10.1016/j.diagmicrobio.2020.115104	USA	Clinical	SVM, decision trees, multilayer perceptron, radial basis function classifiers, K-nearest neighbor, bagging, boosting, logistic regression, random forest, and naïve Bayes models.	Machine Learning (ML)	Predict Clostridioides difficile infection in hospitalized patients using routinely available clinical data	Pathogen identification	Predictive Modeling and Risk Assessment	Generalizability Issues
Noman, S. M., 2023	Noman, S. M., Zeeshan, M., Arshad, J., Deressa Amentie, M., Shafiq, M., Yuan, Y., Zeng, M., Li, X., Xie, Q., & Jiao, X. (2023). Machine Learning Techniques for Antimicrobial Resistance Prediction of Pseudomonas Aeruginosa from Whole Genome Sequence Data. Computational intelligence and neuroscience, 2023, 5236168. https://doi.org/10.1155/2023/5236168	65 countries	Clinical	Weka (v3.9.2), Java	Machine Learning (ML)	Enhance the accuracy of antimicrobial resistance predictions	Antimicrobial resistance and stewardship	Enhanced Diagnostic Accuracy	Data Limitation
Panchavati, S., 2022	Panchavati, S., Zelin, N. S., Garikipati, A., Pellegrini, E., Iqbal, Z., Barnes, G., Hoffman, J., Calvert, J., Mao, Q., & Das, R. (2022). A comparative analysis of machine learning approaches to predict C. difficile infection in hospitalized patients. American journal of infection control, 50(3), 250–257. https://doi.org/10.1016/j.ajic.2021.11.012	USA	Clinical	XGBoost, Deep Long Short Term Memory neural network (D-LSTM), and one-dimensional convolutional neural network (1D-CNN)	Machine Learning (ML) & Deep Learning (DL)	Predict Clostridioides difficile infection (CDI) in hospitalized patients, facilitate enhanced clinical monitoring, earlier diagnosis, and timely implementation of infection control measures	Pathogen identification	Predictive modeling and risk assessment	Lack of Real-World Validation
Rabhi, S., 2018	Rabhi S, Jakubowicz J, Metzger MH. Deep Learning versus Conventional Machine Learning for Detection of Healthcare-Associated Infections in French Clinical Narratives. Methods Inf Med. 2019 Jun;58(1):31-41. doi: 10.1055/s-0039-1677692. Epub 2019 Mar 15. PMID: 30877683.	France	Clinical	word2vec, Glove	Machine Learning (ML) & Deep Learning (DL) & Natural Language Processing (NLP)	Detecting healthcare-associated infections (HAIs), to determine which method provides better accuracy and reliability in classifying HAIs using textual electronic medical records	Infection risk assessment	Enhanced Diagnostic Accuracy	Lack of real-world validation (Opacity of CNNs)
Ratzinger, F., 2015	Ratzinger, F., Dedeyan, M., Rammerstorfer, M., Perkmann, T., Burgmann, H., Makristathis, A., Dorffner, G., Loetsch, F., Blacky, A., & Ramharter, M. (2015). Neither Single nor a Combination of Routine Laboratory Parameters can Discriminate between Gram-positive and Gram-negative Bacteremia. Scientific reports, 5, 16008. https://doi.org/10.1038/srep16008	Austria	Clinical	Weka, R, MDCalc bvba	Machine Learning (ML)	Determine whether routine laboratory parameters could be used as surrogate markers to predict the type of bacterial pathogen in bloodstream infections.	Infection risk assessment	Predictive modeling and risk assessment	Limited scope and applicability
Rennert-May, E., 2022	Rennert-May E, Leal J, MacDonald MK, Cannon K, Smith S, Exner D, Larios OE, Bush K, Chew D. Validating administrative data to identify complex surgical site infections following cardiac implantable electronic device implantation: a comparison of traditional methods and machine learning. Antimicrob Resist Infect Control. 2022 Nov 10;11(1):138. doi: 10.1186/s13756-022-01174-z. PMID: 36357948; PMCID…	Canada	Clinical	Python & Scikit-Learn (used to train the logistic regression models)	Machine Learning (ML)	Determine the best approach for identifying CIED infections	Infection risk assessment	Enhanced Diagnostic Accuracy	Generalizability Issues
Rhodes, N. J., 2023	Rhodes, N. J., Rohani, R., Yarnold, P. R., Pawlowski, A. E., Malczynski, M., Qi, C., Sutton, S. H., Zembower, T. R., & Wunderink, R. G. (2023). Machine Learning To Stratify Methicillin-Resistant Staphylococcus aureus Risk among Hospitalized Patients with Community-Acquired Pneumonia. Antimicrobial agents and chemotherapy, 67(1), e0102322. https://doi.org/10.1128/aac.01023-22	USA	Clinical	Optimal data analysis	Machine Learning (ML)	Predict the risk of Methicillin-resistant Staphylococcus aureus (MRSA) in hospitalized patients with community-acquired pneumonia (CAP) early in the course of hospital admission.	Pathogen identification	Predictive modeling and risk assessment	Generalizability Issues
Sambarey, A., 2024	Sambarey A, Smith K, Chung C, Arora HS, Yang Z, Agarwal PP, Chandrasekaran S. Integrative analysis of multimodal patient data identifies personalized predictors of tuberculosis treatment prognosis. iScience. 2024 Jan 29;27(2):109025. doi: 10.1016/j.isci.2024.109025. PMID: 38357663; PMCID: PMC10865408.	Multiple countries	Clinical	Python v. 3.7.14, Matlab R2021b, R studio	Machine Learning (ML) & Deep Learning (DL)	Improve the prediction of treatment outcomes and guide personalized treatment strategies for TB, particularly in the context of drug-resistant TB.	Therapeutic	Predictive modeling and risk assessment	Lack of Real-World Validation
Savin, I., 2018	Savin, I., Ershova, K., Kurdyumova, N., Ershova, O., Khomenko, O., Danilov, G., Shifrin, M., & Zelman, V. (2018). Healthcare-associated ventriculitis and meningitis in a neuro-ICU: Incidence and risk factors selected by machine learning approach. Journal of critical care, 45, 95–104. https://doi.org/10.1016/j.jcrc.2018.01.022	Russia	Clinical	RF & XGBoost	Machine Learning (ML)	Determine the incidence of healthcare-associated ventriculitis and meningitis (HAVM) in a neuro-ICU	Infection risk assessment	Predictive modeling and risk assessment	Generalizability issues
Schinkel, M., 2022	Schinkel, M., Boerman, A. W., Bennis, F. C., Minderhoud, T. C., Lie, M., Peters-Sengers, H., Holleman, F., Schade, R. P., de Jonge, R., Wiersinga, W. J., & Nanayakkara, P. W. B. (2022). Diagnostic stewardship for blood cultures in the emergency department: A multicenter validation and prospective evaluation of a machine learning prediction tool. EBioMedicine, 82, 104176. https://doi.org/10.1016/j…	USA, Netherlands	Clinical	XGBoost	Machine Learning (ML)	Predict blood culture outcomes in the emergency department	Infection risk assessment	Predictive modeling and risk assessment	Generalizability Issues
Seheult, J. N., 2023	Seheult JN, Stram MN, Contis L, Pontzer RE, Hardy S, Wertz W, Baxter CM, Ondras M, Kip PL, Snyder GM, Pasculle AW. Development, Evaluation, and Multisite Deployment of a Machine Learning Decision Tree Algorithm To Optimize Urinalysis Parameters for Predicting Urine Culture Positivity. J Clin Microbiol. 2023 Jun 20;61(6):e0029123. doi: 10.1128/jcm.00291-23. Epub 2023 May 25. PMID: 37227272; PMCID:…	USA	Clinical	Software Represented Using AI: R v 3.4.2 (with the "rpart" package): The machine learning decision tree algorithm (PittUDT) was implemented using the "rpart" package in R. (R v 3.4.2 itself is not AI)	Machine Learning (ML)	Optimize urinalysis parameters for predicting urine culture positivity	Infection risk assessment	Cost Effectiveness and Efficiency	Generalizability Issues
Shohat, N., 2020	Shohat, N., Goswami, K., Tan, T. L., Yayac, M., Soriano, A., Sousa, R., Wouthuyzen-Bakker, M., & Parvizi, J. (2020). 2020 Frank Stinchfield Award: Identifying who will fail following irrigation and debridement for prosthetic joint infection. The Bone & Joint Journal, 102-B(7 Supple B), 11-19. https://doi.org/10.1302/0301-620X.102B7.BJJ-2019-1628.R1	USA, Europe	Clinical	Random Forest (RF)	Machine Learning (ML)	Accurately predict the outcome following irrigation and debridement (I&D) surgery for prosthetic joint infection	Infection risk assessment	Predictive Modeling and Risk Assessment	Generalizability Issues
Singh, H., 2023	Singh, H., Gonzalez-Juarbe, N., Pieper, R., Yu, Y., & Vashee, S. (2023). Predictive biomarkers for latent Mycobacterium tuberculosis infection. Tuberculosis (Edinburgh, Scotland), 147, 102399. Advance online publication. https://doi-org.qulib.idm.oclc.org/10.1016/j.tube.2023.102399	USA	Unclear	Weka (version 3.8.6)	Machine Learning (ML)	Identify predictive biomarkers for latent Mycobacterium tuberculosis infection	Pathogen identification	Enhanced Diagnostic Accuracy	Generalizability Issues
Sundermann, A. J., 2021	Sundermann, A. J., Chen, J., Miller, J. K., Saul, M. I., Shutt, K. A., Griffith, M. P., Mustapha, M. M., Ezeonwuka, C., Waggle, K., Srinivasa, V., Kumar, P., Pasculle, A. W., Ayres, A. M., Snyder, G. M., Cooper, V. S., Van Tyne, D., Marsh, J. W., Dubrawski, A. W., & Harrison, L. H. (2021). Outbreak of Pseudomonas aeruginosa Infections from a Contaminated Gastroscope Detected by Whole Genome Seque…	USA	Clinical	(EDS-HAT) Enhanced Detection System for Healthcare-Associated Transmission	Machine Learning (ML)	Enhance outbreak detection in hospitals by combining whole genome sequencing (WGS) surveillance, to identify and trace transmission routes of healthcare-associated infections	Outbreak investigation and surveillance	Early detection and prevention	Lack of Real-World Validation
Tacconelli, E., 2020	Tacconelli, E., Górska, A., De Angelis, G., Lammens, C., Restuccia, G., Schrenzel, J., Huson, D. H., Carević, B., Preoţescu, L., Carmeli, Y., Kazma, M., Spanu, T., Carrara, E., Malhotra-Kumar, S., & Gladstone, B. P. (2020). Estimating the association between antibiotic exposure and colonization with extended-spectrum β-lactamase-producing Gram-negative bacteria using machine learning methods: a m…	Italy, Serbia, Romania	Clinical	Random Forest (RF) algorithm	Machine Learning (ML)	Measure the impact of antibiotic exposure on the acquisition of colonization with extended-spectrum β-lactamase-producing Gram-negative bacteria	Therapeutic	Predictive Modeling and Risk Assessment	Technical and Computational Challenges
Tadesse, B. T., 2023	Tadesse, B. T., Khanam, F., Ahmmed, F., Liu, X., Islam, M. T., Kim, D. R., Kang, S. S., Im, J., Chowdhury, F., Ahmed, T., Aziz, A. B., Hoque, M., Park, J., Pak, G., Jeon, H. J., Zaman, K., Khan, A. I., Kim, J. H., Marks, F., Qadri, F., … Clemens, J. D. (2023). Association Among Household Water, Sanitation, and Hygiene (WASH) Status and Typhoid Risk in Urban Slums: Prospective Cohort Study in Bang…	Bangladesh	Clinical	R Studio analytical software (R Foundation for Statistical Computing) "rpart" for decision tree modeling, "rpart.plot" for tree plotting, "pROC" for ROC curve analysis, "survival" for Cox models, and "dplyr" for data management.	Machine Learning (ML)	Assess the association between household WASH status and typhoid risk in urban slums	Infection risk assessment	Predictive Modeling and Risk Assessment	Generalizability Issues
Tsurumi, A, 2023	Tsurumi A, Flaherty PJ, Que YA, Ryan CM, Banerjee A, Chakraborty A, et al. A PREVENTIVE TOOL FOR PREDICTING BLOODSTREAM INFECTIONS IN CHILDREN WITH BURNS. Shock. 2023;59(3):393-9.	USA	Clinical	(LASSO) Least Absolute Shrinkage and Selection Operator "machine learning AI algorithm"	Machine Learning (ML)	Predicting bloodstream infections in children with burns	Infection risk assessment	Early detection and prevention	Lack of Real-World Validation
Wang, H. Y. 2018	Wang HY, Lee TY, Tseng YJ, Liu TP, Huang KY, Chang YT, et al. A new scheme for strain typing of methicillin-resistant Staphylococcus aureus on the basis of matrix-assisted laser desorption ionization time-of-flight mass spectrometry by using machine learning approach. PLoS ONE. 2018;13(3).	Taiwan	Clinical	Decision tree (DT), Support vector machine (SVM), and k-nearest neighbor (KNN) for predictive modeling	Machine Learning (ML) & Deep Learning (DL)	Develop a new scheme for strain typing of methicillin-resistant Staphylococcus aureus (MRSA)	Pathogen identification	Enhanced Diagnostic Accuracy	Generalizability Issues
Wang, H. Y, 2016	Wang HY, Liu TP, Lu JJ. Application of machine learning methods in analysis of MALDI-TOF spectra to generate rapid and accurate strain typing of MRSA. Clinical Chemistry and Laboratory Medicine. 2016;54(10):eA272.	Taiwan	Clinical	ClinProTools software	Machine Learning (ML) & Deep Learning (DL)	Classifying major MLST types of MRSA	Pathogen identification	Enhanced Diagnostic Accuracy	Limited scope and applicability
Wang, Y, 2023	Wang Y, Wang G, Zhao Y, Wang C, Chen C, Ding Y, et al. A deep learning model for predicting multidrug-resistant organism infection in critically ill patients. Journal of Intensive Care. 2023;11(1).	China	Clinical	(BPNN) Backpropagation Neural Network	Deep Learning (DL)	Predicting multidrug-resistant organism (MDRO) infection in critically ill patients	Pathogen identification	Predictive Modeling and Risk Assessment	Generalizability Issues
Waterhouse, M, 2011	Waterhouse M, Morton A, Mengersen K, Cook D, Playford G. Role of overcrowding in meticillin-resistant Staphylococcus aureus transmission: Bayesian network analysis for a single public hospital. Journal of Hospital Infection. 2011;78(2):92-6.	Australia	Clinical	Bayesian Networks (implemented in Netica and WinBUGS softwares utilizing AI)	Machine Learning (ML)	Understand the complex system of interrelationships between various factors that affect this transmission	Infection risk assessment	Predictive Modeling and Risk Assessment	Generalizability Issues
Wu, G, 2023	Wu G, Cheligeer C, Southern DA, Martin EA, Xu Y, Leal J, et al. Development of machine learning models for the detection of surgical site infections following total hip and knee arthroplasty: a multicenter cohort study. Antimicrob Resist Infect Control. 2023;12(1):88.	Canada	Clinical	XGBoost	Machine Learning (ML)	Automated detection of complex surgical site infections (SSIs) following total hip and knee arthroplasty	Infection risk assessment	Enhanced Diagnostic Accuracy	Generalizability Issues
Yan, M, 2022	Yan M, Yan M. Monitoring and Early Warning Analysis of the Epidemic Situation of Escherichia coli Based on Big Data Technology and Cloud Computing. Journal of Healthcare Engineering. 2022;2022.	China	Research	Markov Model (MM): Machine Learning / Computatonal Biology Neural Network (NN): Machine Learning Support Vector Machine (SVM): Machine Learning Integrated Promoter Markov Discriminant (IPMD) algorithm: Machine Learning / Computatonal Biology	Machine Learning (ML) & Computational Biology (CB)	Establish an early warning system for the epidemic mechanism	Outbreak investigation and surveillance	Early detection and prevention	Generalizability Issues
Zeng, Z, 2024	Zeng Z, Wu J, Qin G, Yu D, He Z, Zeng W, et al. Using time-series chest radiographs and laboratory data by machine learning for identifying pulmonary infection and colonization of Acinetobacter baumannii. Respiratory Research. 2024;25(1).	China	Clinical	Nested Logistic Regression Models (classified under Machine Learning (ML) rather than being standalone AI)	Machine Learning (ML)	Accurately classify pulmonary status caused by Acinetobacter baumannii	Pathogen identification	Enhanced Diagnostic Accuracy	Generalizability Issues
Zhong, Z, 2022	Zhong Z, Wang X, Li J, Zhang B, Yan L, Xu S, et al. A study on the diagnosis of the Helicobacter pylori coccoid form with artificial intelligence technology. Frontiers in Microbiology. 2022;13.	China	Research	YOLO v5	Deep Learning (DL)	Diagnostic accuracy of AI models in identifying the Helicobacter pylori	Pathogen identification	Enhanced Diagnostic Accuracy	Lack of Real-World Validation
Zwerwer, L. R, 2024	Zwerwer LR, Luz CF, Soudis D, Giudice N, Nijsten MWN, Glasner C, et al. Identifying the need for infection-related consultations in intensive care patients using machine learning models. Sci Rep. 2024;14(1):2317.	Netherlands	Clinical	Long Short-Term Memory (LSTM) neural networks, Gradient Boosting Machines, Random Forest, Logistic Regression	Machine Learning (ML) & Deep Learning (DL)	Predict the need for infection-related consultations in ICU patients	Therapeutic	Predictive Modeling and Risk Assessment	Generalizability Issues

## Sheet: Dropdown list
	Site type	Study design		Sampling	Population type	Gender	Type of AI/Software		Ai measure		Indication of Advantage Theme		Indication of Limitation Theme
	Research	Empirical studies (ES)		Convenience	Students	Female	Automated AI-based Diagnosis Method (AAIDM)		Training		Enhanced Diagnostic Accuracy		Data Limitation
	Clinical	Factorial Experiments (FE)		Randomized	Academicians	Male	Computational Biology (CB)		Validation		Cost-Effectiveness and Efficiency		Lack of Real-World Validation
	Academic	Algorithm Development and Evaluation (ADE)		Other	Healthcare professional	Unclear	Convolutional Neural Networks (CNNs)		Training & validation		Improved Treatment Effectiveness		Limited Scope and Applicability
	Other	Controlled Experiments (CE)		Unclear	Researchers	N/A	Deep Learning (DL)		Training, validation, precision		Predictive Modeling and Risk Assessment		Complexity and Time-Consuming
	Unclear	Randomized Controlled Trial (RCT)			Other	Both	Deep Learning (DL) & Natural Language Processing (NPL)		Precision- area under the curve		Early Detection and Prevention		Generalizability Issues
	Academic, clinical	Cohort (CS)			Unclear		Deep Neural Networks (DNN)		Precision- F1		Data Utilization and Integration		Technical and Computational Challenges
		Case Control (CC)			N/A		Knowledge Discovery and Semantic Analysis (KD&SA)		Precision- other
		Cross Sectional Studies (CrS)			ICU patients		Large language models (LLMs)		Diagnostic indices (sensitivity, specificity, PPV, NPV)
		Mixed Methods (MM)			CF patients		Machine Learning (ML)		Mixed
		Qualitative (Qual)			Outbreak patients		Machine Learning (ML) & Deep Learning (DL)		Others
		Experimental (EX)			Patient underwent procedure		Natural Language Processing (NLP)		Unclear
		Diagnostic Study (DS)					Natural Language Processing (NLP) & Machine Learning (ML)		Not mentioned
		Supervised Learning (SL)					Network Analysis (NA)
		Other					Optimization Algorithm (OA)
		Unclear					Simulation & Visualization (SV)
		Observational study					Others
							Unclear
							Machine Learning (ML) & Deep Learning (DL) & Natural Language Processing (NLP)
							Machine Learning (ML) & Computational Biology (CB)

## Sheet: Definitions
a) Empirical Studies: Researchers conduct empirical studies to benchmark the performance of different AI models on specific tasks or datasets. This helps in comparing the effectiveness of various algorithms.
b) Factorial Experiments: Researchers manipulate multiple factors (e.g., data preprocessing techniques) to understand their individual and interactive effects on AI model performance.
c) Controlled Experiments (CE): Controlled experiments in AI are a methodical approach to evaluating the performance of AI algorithms. They involve systematically changing one variable at a time (the independent variable) while keeping all other variables constant to observe the effect on a specific outcome (the dependent variable).
d) Algorithm Development and Evaluation (ADE): Designing, developing, and evaluating new AI algorithms or models. Design Features: Iterative testing, optimization, and evaluation of algorithms on specific tasks or datasets.
e) A Randomized Controlled Trial (RCT) is a specific type of study design used in experimental research to assess the effectiveness of a particular intervention, treatment, or program. RCTs are considered the gold standard for establishing causal relationships between interventions and outcomes.
f) A cohort study design is a type of observational study used in epidemiology and other fields of research to investigate the association between exposure to certain factors and the development of specific outcomes over time. It is called a "cohort" study because it involves tracking a group of individuals, known as a cohort, over a defined period.
g) A Case-Control study design is a type of observational study used in epidemiology and medical research to investigate the association between exposure to certain factors and the occurrence of a specific outcome, usually a disease or condition. Unlike cohort studies that follow a group of individuals over time, case-control studies are retrospective and involve comparing individuals with the ou…
h) A Cross-Sectional Study design is a type of observational study used in epidemiology and other fields of research to gather data on a population at a single point in time. Unlike cohort and case-control studies that involve following individuals over time, cross-sectional studies provide a snapshot of a population at a specific moment. The primary aim is to assess the prevalence of certain cha…
i) Mixed Methods is a study design that involves combining both quantitative and qualitative research methods within a single research study. The goal of a Mixed Methods design is to provide a more comprehensive and holistic understanding of a research problem by leveraging the strengths of both quantitative and qualitative approaches. This approach allows researchers to triangulate findings, enh…
j) Qualitative research does not have a specific "study design" in the traditional sense as quantitative research does, but it encompasses various approaches and methods to investigate and understand phenomena in depth. Qualitative research is characterized by its focus on exploring the meanings, experiences, and perspectives of individuals or groups, often in a naturalistic setting.
k) Experimental study design is a type of research design that is characterized by the manipulation of one or more independent variables to observe their effect on a dependent variable, while controlling for other relevant factors.
l) Observational study: It is a study in biomedical research, where the goal is to develop a model that can predict an outcome based on input data. The study does not manipulate variables but instead observes and analyzes data to identify patterns or associations that can be used for prediction
m) Supervised Learning: It is a type of machine learning where the algorithm learns from labeled data, meaning the training data includes both input features and corresponding output labels.

## Sheet: Scopes definition
Scope
Pathogen identification	involves determining the specific microorganism causing an infection or disease.Accurate identification is essential for understanding the nature of the pathogen, its transmission mechanisms, and for developing targeted treatments and control measures.
Infection risk assessment	evaluates the likelihood of an infection spreading within a population. This involves assessing the risks and factors of an infection on a wide public health scale. Infection risk assessments are commonly used in healthcare settings, public health planning, and workplace safety to protect individuals and populations from infectious diseases.
Therapeutic	focuses on developing and administering treatments to manage and cure infections. This includes researching and creating antibacterial medications, vaccines, and supportive care strategies. Effective therapeutic interventions are critical for reducing the severity and duration of illness, improving patient outcomes, and preventing complications.
Outbreak investigation and surveillance	involves systematically examining the origins and spread of an infectious disease within a community. Epidemiologists and public health professionals collect and analyze data to trace the source of the infection, identify affected individuals, and understand the transmission dynamics. This process includes field investigations, patient interviews, and mapping of infection patterns. The goal is to…
Antimicrobial resistance and stewardship	aims to optimize the use of antibiotics and other antimicrobial agents to combat resistance. This involves creating guidelines for appropriate prescribing, monitoring antibiotic use, and educating healthcare providers and the public about the dangers of overuse and misuse. Stewardship programs strive to preserve the effectiveness of existing treatments, reduce the incidence of resistant infection…

## Sheet: scope of advantage definition
scope of advantages
Enhanced diagnostic accuracy refers to the ability of AI and machine learning models to improve the precision and reliability of medical diagnoses. Studies in this category demonstrate how these technologies can identify diseases and conditions more accurately than traditional methods. For instance, machine learning algorithms can analyze complex datasets, such as genomic data or medical imaging,…
Cost-effectiveness and efficiency highlight the economic benefits and operational improvements brought about by AI and machine learning in healthcare. Studies under this theme show how these technologies can streamline clinical workflows, reduce the need for expensive diagnostic tests, and minimize hospital stays. By automating routine tasks and providing rapid, accurate analyses, AI systems can …
Improved treatment effectiveness focuses on how AI and machine learning can enhance the efficacy of medical treatments. This includes personalized medicine approaches where AI models predict the best treatment plans based on individual patient data, such as genetic information, medical history, and lifestyle factors. Studies in this category demonstrate how AI can optimize drug dosages, predict p…
Predictive modeling and risk assessment involve using AI and machine learning to forecast the likelihood of future health events and identify patients at high risk for certain conditions. Studies in this theme illustrate how predictive models can analyze vast amounts of data to predict disease outbreaks, patient deterioration, or the development of chronic conditions. These models enable healthca…
Early detection and prevention focus on the ability of AI and machine learning technologies to identify diseases and health conditions at their earliest stages, often before symptoms become apparent. Studies in this category demonstrate how these technologies can analyze large datasets, including medical records, genetic information, and lifestyle data, to detect early signs of disease. By identi…
Data utilization and integration refer to the ability of AI and machine learning systems to effectively harness and combine diverse data sources for comprehensive analysis. Studies under this theme highlight how AI can integrate data from electronic health records, genomic databases, medical imaging, and other sources to provide a holistic view of patient health. This integrated approach allows f…

## Sheet: scope of limitation definition
scope of limitation
Data limitation refers to the constraints posed by insufficient, incomplete, or biased datasets used in AI and machine learning models. Studies under this theme highlight how the lack of comprehensive and high-quality data can hinder the development and accuracy of predictive models. Limited data can lead to overfitting, where the model performs well on training data but poorly on new, unseen dat…
Lack of real-world validation points to the gap between AI model performance in controlled research settings and their effectiveness in everyday clinical practice. Studies in this category emphasize that many AI models are validated using retrospective data or simulated environments, which may not accurately reflect real-world conditions. Without thorough validation in diverse, real-world setting…
Limited scope and applicability refer to the narrow focus of some AI and machine learning models, which may be designed to address specific problems or datasets but lack broader utility. Studies under this theme illustrate how models tailored to particular conditions, populations, or data types may not be easily transferable to other contexts. This limitation can restrict the generalizability and…
Complexity and time-consuming processes highlight the challenges associated with developing, training, and deploying AI and machine learning models. Studies in this category point out that creating effective AI systems often requires significant computational resources, specialized expertise, and extensive time for data preprocessing, model training, and validation. These complexities can slow do…
Generalizability issues pertain to the difficulty of applying AI and machine learning models developed in one setting to different populations, environments, or conditions. Studies under this theme reveal that models trained on specific datasets may not perform well when applied to new, diverse datasets due to differences in patient demographics, clinical practices, or data collection methods. Th…
Technical and computational challenges encompass the difficulties related to the implementation and operation of AI and machine learning systems. Studies in this category highlight issues such as the need for high computational power, the complexity of algorithm design, and the integration of AI systems with existing healthcare infrastructure. These challenges can pose significant barriers to the…
